# Supplementary material for: DNA methylation signatures on vascular differentiation genes are aberrant in vessels of human cerebral arteriovenous malformation nidus
Source: Clin Epigenetics. 2022 Oct 13;14:127. doi: 10.1186/s13148-022-01346-z (PMC9563124; doi:10.1186/s13148-022-01346-z)
Supplement: Supplementary file 2 — Additional file 2. Supplementary Table 2: Differentially methylated promoter level. [file 13148_2022_1346_MOESM2_ESM.xls]

## Sheet: Read_me
Supplementary Table 2	Differentially methylated promoter level
Client Name	Dr. Arumugam
Institute	RGCB
sheet 2	list of differentially methylated genes in comparison2
sheet 3	list of hypermethylated genes compared to control
sheet 4	list of top 100 hypermethlated genes
sheet 5	list of hypomethlated genes
sheet 6	list of top 100 hypomethlated genes
Headers	Description
Gene_name	Gene_name
C1	respective beta value for control
C3	respective beta value for control
S1	respective beta value for treated
S2	respective beta value for treated
std.p	standard deviation for population
std.s	standard deviation for sample set

## Sheet: list_of_diffMeth_promoter_regi
Gene_name	C1	C3	S1	S2	std.p	std.s
RNA5SP522	0.127478	0.841926	0.879657	0.884394	0.321363	0.371078
RNU6-174P	0.850438	0.656942	0.0446575	0.664793	0.304211	0.351273
UTY	0.271795	0.929196	0.954356	0.940038	0.289997	0.334859
IGHV1-69	0.736138	0.530491	0.0826822	0.0929803	0.28229	0.32596
PABPC1L2B	0.629174	NA	0.0217135	0.0514917	0.279605	0.342445
MIR510	0.276397	0.669869	0.0204792	0.666684	0.27522	0.317797
DDX3Y	0.372483	0.927196	0.952691	0.960998	0.249068	0.287599
LRRTM2	0.265509	0.140736	0.464742	0.796083	0.247616	0.285922
GPD1	0.402288	0.227947	0.516891	0.891455	0.243265	0.280898
MIR3170	0.469008	0.0293936	0.4163	0.703587	0.242104	0.279558
LAGE3	0.579427	0.0303358	0.0249153	0.0110525	0.241431	0.278781
NYAP2	0.329133	0.18521	0.453387	0.835252	0.241429	0.278778
GVINP1	0.633818	0.795431	0.4649	0.148608	0.239498	0.276549
MTND6P5	0.442389	0.228199	0.608722	0.880342	0.238382	0.27526
LINC01109	0.415581	0.166671	0.509221	0.829426	0.237317	0.27403
LINC00478	0.479068	0.28946	0.724585	0.913162	0.236982	0.273643
HMGB1P5	0.484198	0.439956	0.938006	0.926106	0.235547	0.271986
C2orf80	0.314497	0.169499	0.448337	0.803802	0.23516	0.271539
FAM19A2	0.941027	0.980218	0.481046	0.505279	0.234297	0.270543
ZNF705B	0.242084	0.733419	0.848991	0.706947	0.231851	0.267719
MIR125B2	0.51239	0.307276	0.66986	0.940028	0.231108	0.26686
FAM224B	0.933463	0.42412	0.370874	0.411082	0.230955	0.266684
TSPY2	0.252037	0.758205	0.752479	0.812659	0.227427	0.26261
SUGT1P2	0.653941	0.278019	0.626974	0.916817	0.227072	0.2622
VPREB3	0.40045	0.944653	0.915139	0.910016	0.226773	0.261855
MICAL1	0.542669	0.308368	0.593639	0.940979	0.226159	0.261146
HAUS7	0.674709	0.241636	0.164143	0.105377	0.223662	0.258262
RLIM	0.535793	0.0260686	0.0202063	0.0188533	0.222621	0.257061
PECR	0.357187	0.309674	0.532112	0.874523	0.22168	0.255974
TRAV37	0.302624	0.704425	0.471921	0.102766	0.22113	0.255339
PRMT8	0.405174	0.937084	0.908344	0.89225	0.22029	0.254369
IGHV3-30	0.411781	0.895995	0.944228	0.9115	0.219562	0.253528
FAM184A	0.412616	0.241223	0.578894	0.835489	0.219212	0.253124
MGP	0.691919	0.850328	0.563698	0.253562	0.219112	0.253009
ZNF532	0.493147	0.356004	0.765722	0.903292	0.216166	0.249607
SPACA5	0.5257	0.0290077	0.0291755	0.0279341	0.215205	0.248498
ZNF182	0.5257	0.0290077	0.0291755	0.0279341	0.215205	0.248498
DDX39BP1	0.745794	0.752718	0.228343	0.589636	0.212763	0.245677
RNU6-430P	0.479768	0.331821	0.659067	0.901993	0.212648	0.245545
LINC01102	0.383732	0.269859	0.499711	0.834001	0.21095	0.243584
NKAPP1	0.52803	0.0494819	0.0483347	0.0333374	0.20981	0.242268
RNU1-61P	0.10967	0.0516512	0.0715294	0.559109	0.209532	0.241947
LARS2-AS1	0.37462	0.277843	0.52255	0.830411	0.209013	0.241348
RNF148	0.574158	0.535181	0.978246	0.964574	0.208882	0.241196
RN7SL614P	0.282274	0.180034	0.448283	0.726639	0.206714	0.238693
GAB3	0.53251	0.0560399	0.0784051	0.0466174	0.204775	0.236454
ITPKB-AS1	0.572333	0.33425	0.716412	0.892334	0.204373	0.23599
GPR50-AS1	0.513227	0.0351015	0.0514788	0.0466127	0.203096	0.234515
LRRC49	0.587199	0.362809	0.596217	0.931721	0.203075	0.234491
GHRL	0.604725	0.829034	0.530266	0.261709	0.202602	0.233945
PLAU	0.519989	0.61987	0.374104	0.0842952	0.201916	0.233152
LINC01048	0.736353	0.772686	0.489831	0.277518	0.200452	0.231462
IRAK1	0.489738	0.0344208	0.0225213	0.0240215	0.200429	0.231435
MIR718	0.489738	0.0344208	0.0225213	0.0240215	0.200429	0.231435
FANCB	0.494298	0.0434988	0.027601	0.024955	0.200299	0.231285
TSPY8	0.498302	0.955076	0.954508	0.971737	0.200231	0.231207
MFSD6	0.638402	0.371812	0.661397	0.936972	0.199992	0.230931
OMG	0.224684	0.122909	0.396051	0.650448	0.199785	0.230691
RN7SKP205	0.465898	0.931675	0.941348	0.902615	0.199399	0.230246
RNY4P8	0.411354	0.249337	0.521442	0.795555	0.198984	0.229766
ITIH6	0.468352	0.918491	0.937411	0.92649	0.198915	0.229687
CXorf28	0.678709	0.30472	0.640097	0.851647	0.198057	0.228697
KRTAP27-1	0.731551	0.277226	0.76936	0.497395	0.198007	0.228638
TSPY13P	0.29917	0.691299	0.748404	0.798626	0.19722	0.22773
C10orf90	0.73498	0.389729	0.724043	0.939285	0.197035	0.227517
DAP3P2	0.8617	0.441102	0.710861	0.962415	0.196471	0.226865
SPG20	0.640826	0.324807	0.628877	0.877829	0.196286	0.226651
FAM197Y1	0.447039	0.795622	0.911086	0.940732	0.19619	0.226541
TSPY15P	0.447039	0.795622	0.911086	0.940732	0.19619	0.226541
TMEM156	0.587264	0.714182	0.513602	0.1834	0.196156	0.226502
MIR3692	0.602371	0.753982	0.446817	0.227941	0.194672	0.224788
C9orf139	0.447658	0.321524	0.573088	0.846469	0.194339	0.224403
TAS2R62P	0.387343	0.598222	0.747929	0.91515	0.194276	0.22433
C9orf92	0.571782	0.35622	0.615962	0.901452	0.194189	0.22423
RPS23P5	0.526027	0.729068	0.433405	0.189246	0.193918	0.223917
LINC01111	0.428789	0.282642	0.512295	0.812164	0.193385	0.223302
GPR183	0.608537	0.711071	0.420323	0.208871	0.19156	0.221194
TMEM140	0.472776	0.597987	0.327522	0.0831304	0.191467	0.221087
HOXB1	0.210962	0.0828943	0.402435	0.587018	0.19118	0.220756
FAAH	0.406694	0.229447	0.508707	0.757141	0.190854	0.220379
LIPE	0.73328	0.390373	0.736079	0.916768	0.190479	0.219946
SLA	0.461907	0.339534	0.581673	0.853862	0.190427	0.219886
TP63	0.666909	0.821507	0.545486	0.300782	0.19038	0.219832
SSPN	0.393359	0.222136	0.488558	0.741677	0.187863	0.216925
RPL23AP32	0.598083	0.394799	0.645429	0.920642	0.18753	0.216541
EIF4EBP1P2	0.00965902	0.37123	0.520051	0.351878	0.186941	0.215861
GSTTP1	0.00965902	0.37123	0.520051	0.351878	0.186941	0.215861
RNU6-171P	0.404118	0.297356	0.482229	0.798684	0.186888	0.215799
GSPT2	0.352023	0.406931	0.632669	0.819636	0.186527	0.215383
UBASH3A	0.762285	0.370999	0.382922	0.736215	0.186421	0.21526
RN7SL198P	0.757075	0.398178	0.707061	0.91123	0.186311	0.215133
ITPKB-IT1	0.487459	0.664294	0.403306	0.147383	0.186214	0.215022
RNA5SP404	0.738173	0.412127	0.710312	0.930524	0.185443	0.214131
LRRC8C	0.381297	0.228514	0.498426	0.736043	0.185372	0.214049
SYP-AS1	0.699902	0.31321	0.647656	0.809216	0.185099	0.213734
ASIP	0.86615	0.93116	0.450616	0.784577	0.184981	0.213598
LDOC1	0.457931	0.0200516	0.0552956	0.0221879	0.184741	0.213321
ATP6V0E2	0.713818	0.616683	0.771001	0.294363	0.184312	0.212825
CAPN13	0.60388	0.347367	0.645061	0.86337	0.183264	0.211615
RN7SKP16	0.464588	0.321439	0.576288	0.82065	0.182623	0.210875
RRM2P2	0.380394	0.791534	0.81106	0.802704	0.182591	0.210838
CNTFR-AS1	0.661196	0.418441	0.673441	0.93372	0.182283	0.210482
ENOX2	0.447932	0.025664	0.031628	0.0239712	0.182253	0.210448
RNU6ATAC36P	0.692837	0.731345	0.541409	0.268646	0.181817	0.209944
GRIP1	0.365208	0.321211	0.48979	0.786397	0.181598	0.209692
ATP10B	0.518946	0.276855	0.503385	0.788765	0.181394	0.209456
LINC00970	0.718242	0.451426	0.709078	0.963465	0.181089	0.209103
ACSL4	0.450601	0.0293732	0.0331429	0.0358885	0.180927	0.208917
LINC00861	0.69586	0.793903	0.531517	0.317851	0.180388	0.208294
FAM127B	0.450634	0.0454557	0.02774	0.0312028	0.180184	0.208058
PLXNA3	0.495151	0.15802	0.0739251	0.0407949	0.18018	0.208054
ZNF135	0.702241	0.438183	0.613752	0.937661	0.179965	0.207806
MIR628	0.654059	0.753211	0.475398	0.281385	0.179944	0.207782
SNORA28	0.527319	0.36459	0.63951	0.858961	0.179791	0.207604
RNU6-1186P	0.698121	0.81882	0.61967	0.331315	0.179537	0.207312
PPP2R2B	0.534746	0.365026	0.610101	0.863046	0.179292	0.207029
HILS1	0.731672	0.416368	0.640357	0.913685	0.179075	0.206778
SCG5	0.683381	0.434786	0.696308	0.939186	0.178397	0.205995
SORBS2	0.364783	0.332201	0.549523	0.780054	0.178288	0.20587
LINC00297	0.82341	0.47749	0.678479	0.957727	0.178134	0.205692
DIO2	0.510372	0.263809	0.523517	0.766815	0.177902	0.205424
PMP2	0.710464	0.426516	0.711902	0.926946	0.177766	0.205267
BTBD19	0.497725	0.642462	0.370048	0.159325	0.177447	0.204899
IFNA2	0.731164	0.87637	0.682162	0.388833	0.177152	0.204558
INGX	0.466994	0.130165	0.0495592	0.0242947	0.177136	0.204538
RPS6KL1	0.211094	0.141041	0.429334	0.586828	0.17684	0.204197
TSPAN8	0.753223	0.442261	0.726413	0.936333	0.176752	0.204096
PLP1	0.743455	0.422013	0.728715	0.911019	0.176431	0.203725
MIR346	0.425683	0.248476	0.503141	0.739027	0.176197	0.203454
MIR3660	0.63622	0.425202	0.761997	0.904906	0.176159	0.203411
MTND5P23	0.549001	0.585845	0.422565	0.137549	0.175979	0.203204
OPCML-IT1	0.567781	0.704406	0.42328	0.231585	0.175341	0.202467
TMEM185A	0.437307	0.0307162	0.0370917	0.0308117	0.175144	0.202239
RNA5SP277	0.733588	0.451697	0.615069	0.931973	0.175116	0.202206
LINC00320	0.359472	0.184237	0.483089	0.663248	0.174909	0.201967
PCSK1N	0.427413	0.0263243	0.0175577	0.0270521	0.174877	0.20193
ZC3H12D	0.597864	0.716216	0.444074	0.249935	0.174621	0.201635
SNORD113-1	0.681409	0.432763	0.67484	0.925654	0.174279	0.20124
MIR224	0.513298	0.902857	0.934006	0.907101	0.174202	0.201152
PSMD10	0.472646	0.0639084	0.0760976	0.0740345	0.173829	0.20072
TM4SF1	0.627791	0.651293	0.480962	0.214687	0.173801	0.200688
AIFM1	0.423203	0.0222098	0.0198997	0.0251999	0.173547	0.200395
MIR577	0.856596	0.475351	0.741631	0.932845	0.173412	0.200239
LPHN2	0.4732	0.322621	0.618852	0.789782	0.173083	0.199859
RAB33A	0.581479	0.466906	0.736914	0.927904	0.17306	0.199833
C7orf65	0.536597	0.670776	0.445618	0.196865	0.173	0.199763
MIR4425	0.597955	0.703456	0.542644	0.239672	0.172356	0.19902
ZNF24	0.596356	0.356728	0.627409	0.841492	0.17186	0.198447
TMEM173	0.49676	0.605768	0.392812	0.142092	0.171698	0.198259
SLC9A7	0.41913	0.0216765	0.0210561	0.0252522	0.171683	0.198243
NANOGP1	0.645864	0.597971	0.496669	0.204073	0.17153	0.198066
AOAH	0.638671	0.783162	0.479975	0.325921	0.171136	0.19761
MIR4718	0.841744	0.49229	0.788673	0.954097	0.170666	0.197068
CYSLTR1	0.504407	0.731891	0.45558	0.255206	0.169551	0.195781
AGGF1	0.811324	0.505597	0.704864	0.972318	0.169519	0.195744
ANKRD65	0.630289	0.418671	0.650984	0.896559	0.16933	0.195526
SORBS3	0.842472	0.492369	0.716355	0.943222	0.168363	0.194408
RNU6-68P	0.541117	0.91507	0.969372	0.88496	0.168161	0.194176
RNU5B-3P	0.604931	0.743382	0.511296	0.281748	0.168086	0.194089
IGKV2D-30	0.736097	0.753867	0.48327	0.358664	0.168008	0.193999
ZBTB20-AS3	0.603312	0.718566	0.512354	0.263239	0.16754	0.193458
MIR4460	0.611401	0.39985	0.571252	0.86773	0.16738	0.193274
SLC15A3	0.494185	0.558224	0.397586	0.12071	0.167107	0.192959
MIR589	0.352469	0.260334	0.423472	0.707481	0.167104	0.192955
MIR3607	0.340589	0.223505	0.449896	0.676621	0.16706	0.192905
MIR5584	0.577773	0.348218	0.61091	0.817567	0.166451	0.192202
SMS	0.50066	0.710284	0.900628	0.905862	0.166323	0.192053
RN7SL850P	0.654138	0.447984	0.688172	0.916331	0.166114	0.191811
RNA5SP122	0.721056	0.460688	0.681299	0.928739	0.166108	0.191805
LINC00639	0.612673	0.338867	0.545465	0.802867	0.165811	0.191462
ATP1B2	0.859505	0.524365	0.791241	0.975944	0.165793	0.191441
ZFP57	0.918044	0.550801	0.490552	0.599318	0.165268	0.190835
TM4SF1-AS1	0.492133	0.648856	0.544565	0.203846	0.164966	0.190486
PTPRC	0.489373	0.886848	0.898104	0.782425	0.16495	0.190468
MIR4640	0.48707	0.314346	0.470796	0.770915	0.164634	0.190103
RNU6-667P	0.703193	0.822747	0.54964	0.384337	0.164631	0.1901
RNA5SP293	0.697015	0.448993	0.603668	0.903071	0.164401	0.189833
TMC3	0.544151	0.40416	0.53611	0.852055	0.164376	0.189804
AWAT1	0.537488	0.861198	0.925426	0.943447	0.164184	0.189583
NUP62CL	0.418137	0.0499323	0.0314117	0.0385171	0.163891	0.189245
MIR575	0.680028	0.399772	0.575356	0.850976	0.163765	0.189099
MIR146A	0.599686	0.743747	0.498549	0.294629	0.16345	0.188736
LAMTOR3P2	0.782602	0.492093	0.770912	0.946955	0.163397	0.188674
ZSCAN20	0.70109	0.464849	0.768099	0.916938	0.163055	0.188279
SLPI	0.760557	0.837959	0.609922	0.410727	0.163032	0.188253
NFIB	0.644124	0.480622	0.645609	0.931499	0.16232	0.187431
KDM5B	0.498766	0.336703	0.583076	0.787019	0.162315	0.187425
SLC6A12	0.591791	0.700088	0.50044	0.260624	0.162066	0.187137
FGL1	0.522359	0.354791	0.575443	0.806882	0.161726	0.186746
FAM163B	0.377231	0.595994	0.337103	0.140759	0.161671	0.186682
TEX26-AS1	0.677722	0.490686	0.746624	0.942612	0.161642	0.186648
TESPA1	0.849868	0.883202	0.60729	0.500047	0.161393	0.186361
SDPR	0.396281	0.477278	0.229871	0.0581535	0.161041	0.185954
LAMP2	0.51986	0.158175	0.165413	0.126022	0.160895	0.185786
C10orf113	0.469808	0.462681	0.728991	0.830099	0.160697	0.185557
ALKBH3-AS1	0.548555	0.696519	0.491495	0.250481	0.160676	0.185533
MGAT4C	0.509163	0.489377	0.651745	0.89172	0.160644	0.185495
ZNF217	0.497193	0.65468	0.406298	0.211168	0.160341	0.185146
HLA-DQB1-AS1	0.698514	0.554623	0.882266	0.965497	0.159852	0.184582
RNU4-91P	0.212303	0.139094	0.3053	0.561828	0.159748	0.184461
LINC00968	0.731396	0.721909	0.587655	0.336206	0.159481	0.184152
MMP26	0.535547	0.393224	0.672739	0.822652	0.159397	0.184056
ZNF292	0.32664	0.199149	0.384563	0.636781	0.15916	0.183782
RN7SKP190	0.529987	0.689353	0.458874	0.24678	0.159028	0.183629
TTTY20	0.527991	0.847884	0.897048	0.923213	0.158807	0.183374
RNU6-730P	0.645683	0.784603	0.554822	0.348004	0.158579	0.183112
ADORA1	0.675668	0.408405	0.580098	0.845419	0.15816	0.182628
CCDC141	0.642195	0.738487	0.472515	0.327708	0.157602	0.181983
CETN2	0.400161	0.054064	0.0283823	0.0296255	0.157432	0.181787
CD200R1	0.568211	0.714967	0.449421	0.287065	0.157056	0.181352
LINC01139	0.58783	0.835535	0.535263	0.40265	0.156834	0.181097
SCG3	0.448133	0.321217	0.554497	0.748652	0.156634	0.180866
AIMP1P2	0.707454	0.521	0.723352	0.961776	0.15648	0.180687
LINC00544	0.731901	0.449336	0.697705	0.883797	0.155957	0.180083
SMC6	0.556457	0.320691	0.564994	0.76071	0.155921	0.180042
GCSAM	0.708053	0.809897	0.514829	0.413889	0.155787	0.179888
ZNF81	0.448967	0.0993062	0.0787765	0.091888	0.155615	0.179689
RPS4Y1	0.577857	0.913393	0.977224	0.902764	0.155599	0.17967
NR2F2	0.33388	0.464558	0.122472	0.0842459	0.155565	0.179631
MIR3151	0.494218	0.392782	0.561261	0.813367	0.155216	0.179228
CDC42EP3	0.672379	0.540672	0.894092	0.910127	0.155058	0.179045
FSBP	0.383576	0.222059	0.492557	0.646831	0.155054	0.179041
MIR5093	0.59685	0.7074	0.468968	0.292563	0.154358	0.178238
LINC00370	0.520652	0.405867	0.604829	0.827415	0.154353	0.178232
NEUROD6	0.302817	0.191381	0.426327	0.607204	0.154343	0.17822
HUWE1	0.400352	0.0422184	0.0486886	0.0416016	0.154257	0.17812
MED15P5	0.740578	0.48669	0.657207	0.914901	0.154241	0.178102
TCP10L2	0.607574	0.392968	0.655244	0.825403	0.154216	0.178073
RNU4-49P	0.685015	0.508181	0.715499	0.941772	0.154172	0.178023
ARMCX3-AS1	0.381587	0.031508	0.0149121	0.0325165	0.153997	0.177821
UPRT	0.652843	0.443278	0.73975	0.865897	0.153964	0.177782
METTL21EP	0.634351	0.449738	0.624145	0.881659	0.153833	0.177631
CSF1	0.627037	0.503737	0.684463	0.926029	0.15355	0.177305
MIR4311	0.594066	0.702084	0.44251	0.296274	0.153453	0.177192
RNU1-123P	0.596436	0.37247	0.615848	0.804894	0.153288	0.177002
GDPD2	0.562121	0.542129	0.770245	0.912509	0.153286	0.176999
DNAJC8P1	0.522689	0.602386	0.396078	0.196571	0.153254	0.176962
HEPACAM	0.51762	0.340382	0.56044	0.770715	0.15312	0.176808
GPX4	0.51744	0.598714	0.312796	0.219066	0.152516	0.17611
LCP2	0.624277	0.77711	0.533473	0.356176	0.152369	0.17594
SPATA13-AS1	0.683558	0.775894	0.486734	0.393362	0.152098	0.175628
TMEM167B	0.380244	0.265619	0.462479	0.680837	0.151883	0.17538
HDAC6	0.370018	0.020706	0.023647	0.0169567	0.151392	0.174812
LINC00323	0.600238	0.35688	0.559998	0.78274	0.151323	0.174732
SNORD93	0.595726	0.724701	0.468693	0.316363	0.151307	0.174714
IPO7P2	0.750434	0.446678	0.802782	0.81986	0.151285	0.174689
KCNAB1	0.737995	0.462066	0.648624	0.878862	0.151142	0.174523
RP2	0.385336	0.0398849	0.0440196	0.0260114	0.151138	0.174519
UBAP1L	0.820154	0.529495	0.786238	0.945181	0.151088	0.174461
RNU6-611P	0.521344	0.347255	0.558583	0.771578	0.150911	0.174257
DMBT1	0.74508	0.492406	0.700883	0.915849	0.150818	0.17415
SPINK6	0.755825	0.855322	0.640327	0.449805	0.150801	0.17413
ZMYND10-AS1	0.456346	0.629675	0.39003	0.209216	0.150504	0.173787
ATP2C2	0.679704	0.774772	0.511003	0.384577	0.150501	0.173783
UBE2DNL	0.515906	0.709548	0.919377	0.605271	0.150382	0.173646
CYCTP	0.499277	0.413174	0.815995	0.567819	0.15004	0.173252
MIR1245A	0.444292	0.829642	0.492595	0.538795	0.150018	0.173226
ECEL1P2	0.332027	0.154684	0.457766	0.555746	0.149921	0.173114
WDR44	0.444092	0.142225	0.105059	0.0658592	0.149557	0.172694
RNU6-1280P	0.81062	0.459722	0.657576	0.834226	0.149523	0.172654
RNU6-73P	0.572653	0.408605	0.580906	0.827069	0.149395	0.172507
BCMO1	0.629568	0.532187	0.711128	0.936298	0.149216	0.1723
RNU6-835P	0.693119	0.728429	0.50924	0.357603	0.149202	0.172283
DDR1	0.643169	0.417073	0.682855	0.833821	0.149196	0.172277
DDR1-AS1	0.643169	0.417073	0.682855	0.833821	0.149196	0.172277
FDXACB1	0.716579	0.505106	0.812385	0.90776	0.149184	0.172263
AGBL5-IT1	0.642606	0.394254	0.600001	0.813284	0.149171	0.172248
BTF3P9	0.903044	0.585705	0.91484	0.961113	0.149084	0.172148
PLIN2	0.719196	0.49261	0.676781	0.912072	0.149074	0.172136
ELF4	0.380404	0.0418989	0.021414	0.0485791	0.148906	0.171942
LPL	0.677211	0.443879	0.64905	0.863869	0.148894	0.171928
RNA5SP503	0.507192	0.790529	0.909336	0.801722	0.148864	0.171894
APOL6	0.544615	0.405076	0.792772	0.702891	0.148573	0.171558
MIR98	0.617862	0.935898	0.968673	0.973016	0.148497	0.171469
PRICKLE3	0.453515	0.378121	0.21007	0.0712222	0.148493	0.171465
SH2D2A	0.577156	0.678182	0.454386	0.279999	0.148456	0.171422
RNU1-78P	0.414898	0.288892	0.512912	0.694601	0.148221	0.171151
SLC25A18	0.330621	0.174858	0.338094	0.586799	0.147509	0.170328
FAM60A	0.399416	0.296919	0.532311	0.690052	0.147369	0.170167
PVRIG	0.835353	0.543687	0.806238	0.941319	0.146295	0.168927
RNU6-321P	0.754678	0.809511	0.614649	0.430983	0.146283	0.168914
RNA5SP60	0.368841	0.458078	0.235196	0.0716091	0.145767	0.168317
MIR5092	0.645007	0.732207	0.51596	0.345601	0.145591	0.168115
IL1RAPL2	0.448817	0.213282	0.0850128	0.0999722	0.145567	0.168087
RNU2-36P	0.710093	0.524776	0.804179	0.922248	0.145386	0.167878
RN7SKP211	0.594936	0.562036	0.742367	0.928894	0.144966	0.167392
MIR24-2	0.609384	0.721616	0.496044	0.329501	0.144946	0.167369
LDHBP1	0.538176	0.579305	0.403046	0.208059	0.144879	0.167292
SNORA31	0.668202	0.470108	0.683096	0.879088	0.144693	0.167077
MGAT3	0.376646	0.322362	0.489765	0.699819	0.144656	0.167034
PHC1	0.334854	0.211832	0.409182	0.610328	0.144644	0.167021
RNA5SP493	0.595271	0.398252	0.593659	0.806811	0.144505	0.16686
AHNAK	0.487217	0.633974	0.407426	0.233659	0.144475	0.166825
MIR219-2	0.50752	0.368309	0.506533	0.767653	0.144442	0.166787
FAM104B	0.366454	0.0310199	0.0257787	0.04365	0.144327	0.166655
NFKBIL1	0.607253	0.495166	0.742877	0.879215	0.144127	0.166424
MMRN1	0.769374	0.515674	0.74618	0.918266	0.144026	0.166307
MAPK13	0.625889	0.717862	0.55601	0.32821	0.144021	0.166301
SNORA36A	0.604068	0.926892	0.937975	0.941674	0.143623	0.165842
RNU6-307P	0.597428	0.542333	0.792189	0.896919	0.143568	0.165779
DOCK9-AS1	0.689863	0.483049	0.68872	0.889069	0.143559	0.165768
GBP6	0.639907	0.748117	0.568705	0.355486	0.143502	0.165702
FAM65B	0.7074	0.813099	0.592869	0.426146	0.143489	0.165686
ASB9	0.328196	0.438834	0.184968	0.0595371	0.143392	0.165575
GBP1	0.30258	0.432614	0.202824	0.0404242	0.143304	0.165473
C16orf45	0.509555	0.405464	0.615656	0.793178	0.143299	0.165467
COL9A3	0.422291	0.593035	0.38153	0.190471	0.143146	0.16529
SH3BP5-AS1	0.653212	0.434567	0.67383	0.83585	0.142766	0.164852
GNL3L	0.525342	0.164359	0.256573	0.436032	0.14253	0.164579
RNU7-160P	0.621966	0.394836	0.527969	0.785632	0.142312	0.164328
RPL30P15	0.698315	0.92645	0.650812	0.534702	0.142301	0.164315
EEF1A1	0.402926	0.333811	0.143979	0.0490368	0.14213	0.164118
MIR23A	0.385165	0.484116	0.316876	0.0973214	0.142103	0.164086
MIR27A	0.385165	0.484116	0.316876	0.0973214	0.142103	0.164086
IRX1P1	0.668014	0.418473	0.573747	0.808488	0.14191	0.163863
RNU6-466P	0.879776	0.481788	0.665805	0.712102	0.141718	0.163642
NR3C1	0.814246	0.915794	0.64086	0.555065	0.141559	0.163458
RPL6P25	0.751659	0.873223	0.611107	0.498467	0.141526	0.16342
CDK5R1	0.772685	0.559709	0.870044	0.932621	0.141356	0.163224
LINC00698	0.508953	0.400543	0.621299	0.782387	0.141339	0.163204
CHRNA1	0.77596	0.546371	0.715995	0.941412	0.141272	0.163127
MIR1-2;MIR133A1	0.618342	0.371848	0.666267	0.751736	0.141234	0.163083
C3orf49	0.726646	0.515587	0.781137	0.906652	0.141227	0.163075
SALL4	0.512968	0.478291	0.614694	0.84011	0.141179	0.16302
NKIRAS2	0.540584	0.526616	0.400763	0.188531	0.141171	0.16301
FAM197Y2	0.391266	0.608608	0.68287	0.772843	0.141079	0.162905
TSPY10	0.391266	0.608608	0.68287	0.772843	0.141079	0.162905
RNU6-828P	0.593601	0.441786	0.676094	0.831869	0.140969	0.162777
RNA5SP151	0.834327	0.562541	0.741001	0.947157	0.140887	0.162682
CA5AP1	0.550705	0.373605	0.536832	0.768945	0.140534	0.162275
GBP3	0.716023	0.735533	0.529364	0.39481	0.140335	0.162045
COX7B	0.387414	0.0580874	0.050245	0.0874393	0.140185	0.161872
CENPI	0.353112	0.0355656	0.0141854	0.0410492	0.140156	0.161838
HAAO	0.481248	0.585178	0.371917	0.206893	0.140053	0.161719
MIR5094	0.725585	0.839909	0.654126	0.45498	0.140033	0.161696
MIR196A1	0.177324	0.154331	0.220185	0.50198	0.139726	0.161341
MIR4534	0.733208	0.486987	0.655363	0.873936	0.139719	0.161334
SOX10	0.733208	0.486987	0.655363	0.873936	0.139719	0.161334
IKBKG	0.584021	0.896635	0.921991	0.897316	0.139499	0.161079
TAGAP	0.569574	0.7135	0.467766	0.332828	0.139336	0.160892
RNU6-1143P	0.823484	0.556362	0.779869	0.940661	0.139302	0.160852
CDHR4	0.743317	0.811267	0.619477	0.445021	0.139259	0.160802
MBNL2	0.863781	0.561479	0.735287	0.925161	0.139237	0.160777
SIGLECL1	0.785931	0.847965	0.639836	0.487826	0.139235	0.160775
LAMTOR5P1	0.871208	0.553717	0.834263	0.90327	0.138936	0.160429
PCDHGC5	0.557756	0.628436	0.749616	0.923998	0.138832	0.16031
MIR103A2	0.653514	0.463407	0.653276	0.855717	0.138737	0.1602
RPL7P52	0.290183	0.467196	0.200611	0.0878949	0.138726	0.160187
FAM103A2P	0.561638	0.684373	0.491173	0.301353	0.138708	0.160166
FAM122C	0.56256	0.465292	0.708118	0.829164	0.138687	0.160142
ZNF674	0.372698	0.0289806	0.0514705	0.0882315	0.138658	0.160109
ELK1	0.351315	0.0476236	0.0422395	0.00923112	0.138602	0.160044
MIR657	0.637782	0.408835	0.547859	0.790185	0.138565	0.160002
RAB40A	0.562819	0.915474	0.886343	0.776546	0.138501	0.159927
RSL24D1P9	0.460763	0.696007	0.432478	0.314624	0.138358	0.159762
PCSK6	0.708912	0.460551	0.685144	0.846091	0.138305	0.159701
EEF1A1P28	0.531672	0.379644	0.63085	0.757572	0.138287	0.15968
MBNL3	0.354072	0.0384698	0.0294863	0.0390294	0.137928	0.159265
RNU6-731P	0.336482	0.282446	0.480042	0.637208	0.137742	0.159051
IGLV3-10	0.888775	0.907527	0.753608	0.562966	0.137734	0.159042
RAC2	0.372701	0.440647	0.294989	0.0745282	0.13771	0.159014
ENG	0.406064	0.462925	0.327115	0.101508	0.137429	0.158689
RECK	0.60014	0.437453	0.637112	0.823928	0.137396	0.158651
RNU6-169P	0.60635	0.668658	0.500877	0.306622	0.137341	0.158588
CMAHP	0.856359	0.921969	0.807306	0.559177	0.137241	0.158472
GPR110	0.576074	0.356637	0.629377	0.732067	0.137206	0.158432
ST6GAL1	0.617759	0.611464	0.801188	0.939539	0.13693	0.158113
OR9N1P	0.89963	0.609128	0.899212	0.960306	0.136766	0.157924
GPR88	0.863982	0.588642	0.764217	0.957733	0.136715	0.157865
KCNA2	0.722027	0.761923	0.551751	0.421244	0.136548	0.157671
FUT8	0.802249	0.506814	0.738026	0.869506	0.136524	0.157645
C2orf50	0.420361	0.341065	0.519983	0.706109	0.136422	0.157527
RN7SL734P	0.63937	0.729596	0.610985	0.361605	0.136422	0.157527
RNU1-80P	0.820446	0.539413	0.743188	0.907649	0.13618	0.157247
MIR2355	0.765532	0.502487	0.764686	0.871435	0.13617	0.157235
IFITM3	0.386003	0.386209	0.240882	0.0548496	0.136072	0.157122
RNA5SP294	0.832935	0.555295	0.810641	0.920433	0.135973	0.157008
EDA2R	0.368854	0.0659469	0.0566564	0.0452516	0.135689	0.15668
RNU2-5P	0.876624	0.926629	0.886088	0.586179	0.135657	0.156643
SH2D3C	0.530747	0.707414	0.488527	0.326909	0.135406	0.156354
MYLK-AS2	0.745827	0.758599	0.605457	0.42309	0.135394	0.156339
MIR548AQ	0.748212	0.785291	0.587925	0.445899	0.135271	0.156197
TRGC1	0.882701	0.60026	0.871202	0.955546	0.135084	0.155982
MIR3972	0.67288	0.772666	0.528767	0.419642	0.134832	0.155691
CYP2F2P	0.695477	0.663138	0.517919	0.355392	0.134732	0.155575
IL18	0.627941	0.635214	0.423293	0.321212	0.134616	0.155442
CLEC14A	0.397767	0.460475	0.345704	0.104952	0.134609	0.155433
RN7SKP123	0.782288	0.864174	0.673294	0.504641	0.134587	0.155407
ORAI3	0.463912	0.472561	0.611002	0.795687	0.134506	0.155314
NHLRC4	0.619588	0.467736	0.660951	0.845129	0.134471	0.155273
PIGQ	0.619588	0.467736	0.660951	0.845129	0.134471	0.155273
TBX21	0.422561	0.633211	0.43837	0.25424	0.134267	0.155038
SAT1	0.80272	0.844345	0.746243	0.498624	0.134131	0.154882
MSTN	0.596038	0.443252	0.674239	0.813729	0.133911	0.154627
STMN4	0.272874	0.160515	0.337018	0.528762	0.133637	0.154311
FYTTD1P1	0.430592	0.247956	0.514664	0.611194	0.133565	0.154228
MIR5684	0.577484	0.55442	0.413669	0.24301	0.133499	0.154151
EIF1AY	0.359807	0.0475891	0.0526395	0.0553617	0.133373	0.154006
DOCK4-AS1	0.72731	0.492162	0.711864	0.864435	0.133339	0.153967
TEX33	0.616394	0.679711	0.460023	0.33936	0.133198	0.153804
MAMLD1	0.502204	0.821853	0.822462	0.773435	0.133007	0.153583
MID1IP1-AS1	0.487171	0.281804	0.197059	0.13535	0.13289	0.153448
BEX2	0.333482	0.030087	0.0347019	0.0163344	0.132865	0.153419
MIR3935	0.723237	0.555392	0.818695	0.915227	0.132823	0.153371
HCCAT5	0.719391	0.451483	0.74405	0.792311	0.132709	0.15324
RNY4P16	0.882561	0.619867	0.8839	0.975041	0.132696	0.153224
SLC38A9	0.837067	0.56725	0.823561	0.922018	0.132629	0.153147
FOLR4	0.612091	0.730021	0.51555	0.36851	0.132492	0.152989
MIR4435-1HG	0.270192	0.41736	0.199317	0.0502448	0.132193	0.152643
FCF1P7	0.924072	0.775267	0.707671	0.556572	0.132112	0.152549
CHRM5	0.667214	0.502026	0.773153	0.855415	0.132072	0.152504
RNU6-940P	0.475989	0.44675	0.29478	0.145952	0.131895	0.152299
RIT2	0.419209	0.301563	0.485625	0.66565	0.131774	0.15216
TMSB15A	0.33428	0.0341397	0.0306044	0.0272312	0.131495	0.151837
GIMAP6	0.624955	0.725028	0.524852	0.36936	0.131366	0.151688
MAGIX	0.570197	0.838553	0.861981	0.90454	0.131257	0.151562
MIR934	0.594921	0.661368	0.813805	0.930885	0.131049	0.151322
RPL21P42	0.277816	0.266645	0.331956	0.588723	0.130779	0.15101
IL21R	0.407046	0.573695	0.379049	0.205341	0.13062	0.150827
RNU6-713P	0.766419	0.551544	0.702038	0.915177	0.130564	0.150762
CKAP4	0.588496	0.380135	0.554883	0.746948	0.130295	0.150452
OR2F2	0.818157	0.91993	0.732957	0.564798	0.130183	0.150323
ZDHHC20P1	0.704971	0.798527	0.598848	0.448465	0.130106	0.150234
KARSP3	0.435209	0.546045	0.313847	0.198852	0.130038	0.150155
DNAJC19P3	0.411365	0.483727	0.340065	0.135334	0.13001	0.150123
MIR1180	0.628988	0.481858	0.66486	0.846988	0.130009	0.150122
UMODL1	0.552279	0.698875	0.456706	0.344683	0.129992	0.150102
MIR548F3	0.739652	0.832154	0.594522	0.494842	0.12984	0.149926
RUNX3	0.914203	0.935282	0.717025	0.630526	0.129371	0.149385
C11orf96	0.324159	0.189765	0.399501	0.54765	0.129351	0.149361
BRWD3	0.32078	0.0159157	0.0173392	0.0345079	0.129328	0.149335
MIR4706	0.693981	0.536374	0.75549	0.896455	0.129219	0.149209
MTND4P7	0.91854	0.933559	0.795887	0.611005	0.129186	0.149171
CD93	0.517408	0.585419	0.479052	0.242942	0.128885	0.148823
COL4A2-AS2	0.696297	0.791006	0.50199	0.488154	0.128814	0.148742
RNU6-433P	0.16377	0.0971889	0.255265	0.439804	0.128799	0.148724
RNU6-136P	0.771369	0.5859	0.841509	0.937436	0.128698	0.148608
ZBTB33	0.376907	0.0727196	0.0533054	0.151573	0.128519	0.148401
DDX26B-AS1	0.341369	0.0530427	0.0369208	0.0454988	0.128392	0.148254
RN7SKP249	0.419225	0.435016	0.317385	0.113512	0.128172	0.148
MIR143HG	0.660908	0.827718	0.592044	0.473689	0.128088	0.147904
CAPZA2	0.355746	0.210083	0.410418	0.567646	0.127919	0.147709
CYCSP5	0.663641	0.803743	0.603016	0.448411	0.127496	0.147219
RNU6-951P	0.286697	0.407943	0.212621	0.0559467	0.127483	0.147205
SLFN12L	0.696386	0.871552	0.638232	0.518042	0.127408	0.147118
SEBOX;VTN	0.674445	0.553615	0.755124	0.904098	0.12735	0.147051
MTMR2	0.732907	0.549251	0.794958	0.899264	0.127234	0.146917
MARCO	0.718242	0.861193	0.593936	0.527918	0.127222	0.146904
ZDHHC20P3	0.578609	0.383831	0.55317	0.742685	0.127199	0.146877
RNF135	0.863991	0.865215	0.690487	0.562968	0.127197	0.146874
UXT	0.328808	0.0352633	0.0335044	0.0365179	0.127186	0.146862
RNA5SP424	0.757364	0.596535	0.777124	0.954963	0.126987	0.146632
GPR75	0.429972	0.376983	0.547407	0.707637	0.126922	0.146557
GPR75-ASB3	0.429972	0.376983	0.547407	0.707637	0.126922	0.146557
TUBB4BP7	0.82647	0.880229	0.819056	0.554282	0.126768	0.146379
ZNRF2P3	0.617571	0.579166	0.789586	0.890621	0.126765	0.146376
MIR181A1	0.936197	0.642503	0.892381	0.959902	0.126609	0.146196
MIR181B1	0.936197	0.642503	0.892381	0.959902	0.126609	0.146196
IGLV7-46	0.845854	0.588082	0.747336	0.927698	0.126511	0.146083
MIR4797	0.789529	0.536473	0.751004	0.881289	0.126451	0.146013
AMICA1	0.867926	0.901949	0.713628	0.587019	0.126133	0.145645
COL4A2	0.508763	0.658417	0.507327	0.30384	0.126083	0.145588
LINC00152	0.274172	0.396231	0.261863	0.0460775	0.126071	0.145574
MIR3065;MIR338	0.835797	0.589667	0.794112	0.936056	0.126071	0.145574
GPR65	0.935639	0.931838	0.867778	0.627488	0.126008	0.145501
FAM181A-AS1	0.713209	0.587649	0.721551	0.937587	0.125807	0.145269
KRT128P	0.492885	0.33987	0.527933	0.693225	0.12558	0.145008
COL1A2	0.595866	0.88164	0.669611	0.556294	0.125578	0.145005
BEST1	0.891865	0.609224	0.846792	0.931734	0.125293	0.144676
MIR145	0.485194	0.589544	0.405861	0.246591	0.125209	0.144579
TRIML1	0.728251	0.787067	0.655155	0.455312	0.125174	0.144539
RNU6-97P	0.756637	0.555771	0.717204	0.90698	0.124982	0.144317
PSTPIP1	0.687424	0.4915	0.693798	0.843315	0.124945	0.144275
MPHOSPH9	0.617175	0.817491	0.914834	0.930931	0.124944	0.144272
CXXC11	0.606405	0.485662	0.606636	0.830857	0.124757	0.144056
IFITM1	0.663703	0.793114	0.617743	0.445018	0.12461	0.143887
SPATA12	0.764786	0.845104	0.67043	0.510329	0.12458	0.143852
RPS4XP14	0.527479	0.30991	0.450782	0.653603	0.124557	0.143826
ISG20	0.834797	0.951178	0.676472	0.641946	0.12452	0.143783
IGHV3-41	0.453481	0.377543	0.590345	0.7006	0.124341	0.143577
TRGC2	0.869542	0.612002	0.914205	0.905772	0.124331	0.143565
KRT10	0.787057	0.578139	0.807429	0.920551	0.123617	0.142741
EEF1GP2	0.667698	0.67794	0.521257	0.375844	0.123411	0.142503
PRKD2	0.349482	0.373892	0.221105	0.0634199	0.123367	0.142452
RN7SKP200	0.87979	0.875729	0.757084	0.576451	0.123329	0.142408
RNU6-201P	0.746528	0.584618	0.794267	0.929622	0.123318	0.142396
RN7SKP129	0.819508	0.866459	0.659646	0.558861	0.123299	0.142374
CD48	0.792781	0.864579	0.646341	0.548657	0.123282	0.142353
RNA5SP113	0.907067	0.945049	0.788017	0.629237	0.123089	0.14213
RN7SL556P	0.717934	0.561818	0.744629	0.908889	0.123088	0.142129
MAMDC4	0.358594	0.251776	0.442806	0.588401	0.123065	0.142103
MIR4540	0.477107	0.395535	0.514701	0.728601	0.123035	0.142069
RNU6-1181P	0.759297	0.913043	0.769113	0.567268	0.122889	0.1419
EVI2B	0.731855	0.751728	0.6237	0.442048	0.122824	0.141825
RNA5SP124	0.933381	0.94352	0.838049	0.637859	0.122768	0.141761
CHST7	0.594552	0.484485	0.37123	0.266693	0.122644	0.141618
SNORD71	0.855897	0.615809	0.832923	0.950762	0.122573	0.141536
IGSF11-AS1	0.746456	0.605347	0.801825	0.947187	0.122438	0.14138
MIR4736	0.572341	0.626892	0.437433	0.311923	0.122435	0.141376
CD177	0.680367	0.80582	0.592781	0.471184	0.122301	0.141221
RPS4Y2	0.227481	0.525926	0.524313	0.457627	0.122286	0.141203
RN7SL138P	0.852903	0.736566	0.635729	0.522519	0.122131	0.141024
RPL17P19	0.775153	0.574221	0.679008	0.905063	0.121971	0.14084
AQP5	0.749889	0.84955	0.643555	0.521803	0.121947	0.140812
DNAJC19P5	0.845931	0.601021	0.818664	0.930276	0.121468	0.14026
MIR199A1	0.81536	0.888028	0.722901	0.563109	0.121407	0.140188
RNU6-123P	0.707669	0.586497	0.735232	0.925031	0.121305	0.140071
CLIC2	0.421184	0.44686	0.227062	0.166323	0.120934	0.139642
RLBP1	0.713012	0.555696	0.714595	0.89708	0.120863	0.13956
SLCO1B1	0.762781	0.860271	0.704469	0.528537	0.120688	0.139358
CDHR2	0.461393	0.601454	0.399914	0.265942	0.120606	0.139264
LXN	0.337792	0.421897	0.233502	0.0991613	0.12057	0.139222
AGBL2	0.343431	0.319551	0.160554	0.0482948	0.120567	0.139219
MAGT1	0.292055	0.0128128	0.0128393	0.0154497	0.120536	0.139182
CLEC4E	0.646691	0.763035	0.566084	0.432127	0.120495	0.139136
NDRG1	0.699156	0.810949	0.628839	0.478743	0.120436	0.139068
BRS3	0.629718	0.877918	0.902385	0.932091	0.120363	0.138983
DNAH5	0.678855	0.660447	0.640556	0.935772	0.120199	0.138793
LINC00966	0.336389	0.519026	0.309707	0.182827	0.12005	0.138622
SP110	0.780454	0.814058	0.62395	0.517564	0.119922	0.138474
TMPRSS5	0.603356	0.443416	0.560549	0.777389	0.11989	0.138437
KRT36	0.371019	0.430768	0.27816	0.113519	0.119776	0.138305
IGHVII-74-1	0.192436	0.263032	0.363615	0.511103	0.119698	0.138216
KCND3-AS1	0.193319	0.204719	0.264584	0.489827	0.119565	0.138061
CARD6	0.85468	0.855963	0.904102	0.599596	0.119446	0.137924
FGF12	0.726242	0.870231	0.618522	0.555267	0.119407	0.137879
FMOD	0.595559	0.709338	0.439905	0.417294	0.119202	0.137643
HOXA-AS2	0.196321	0.208243	0.299295	0.494042	0.119185	0.137623
LINC00338	0.475004	0.552527	0.381326	0.232837	0.119109	0.137535
SEC14L1	0.475004	0.552527	0.381326	0.232837	0.119109	0.137535
MIR5194	0.860755	0.633022	0.785154	0.958915	0.119047	0.137464
DNAI1	0.264609	0.163144	0.333421	0.490395	0.119042	0.137458
MYT1L	0.628415	0.646981	0.870255	0.879922	0.118926	0.137323
MIR3973	0.728648	0.836242	0.548252	0.568049	0.11863	0.136982
CYorf17	0.62009	0.82504	0.884124	0.930788	0.118613	0.136962
ARHGDIB	0.390179	0.529561	0.356318	0.196462	0.118486	0.136816
SMIM2-IT1	0.802839	0.570543	0.698038	0.887038	0.118369	0.136681
MAGEE2	0.355405	0.126548	0.0930074	0.0492827	0.118307	0.136609
MIR4660	0.77948	0.590247	0.687644	0.911098	0.118303	0.136605
GBP4	0.412279	0.462756	0.369489	0.152583	0.118262	0.136557
ATG12P2	0.474866	0.305883	0.496496	0.638788	0.118136	0.136412
GFAP	0.580733	0.503371	0.630846	0.823435	0.118105	0.136376
BACH1	0.663516	0.73178	0.605774	0.414745	0.117994	0.136248
LINC00189	0.663516	0.73178	0.605774	0.414745	0.117994	0.136248
FUT7	0.627168	0.654006	0.487986	0.359439	0.117958	0.136207
HEPH	0.651638	0.907035	0.935812	0.925057	0.117795	0.136018
RN7SL506P	0.488185	0.480997	0.592784	0.772097	0.117523	0.135704
DEFB113	0.667408	0.453485	0.635827	0.780768	0.117522	0.135702
PAMR1	0.406986	0.330679	0.520652	0.640924	0.117334	0.135486
EFCAB4A	0.62451	0.588626	0.66385	0.889475	0.117292	0.135437
S100A11	0.258936	0.347233	0.138775	0.039136	0.116955	0.135048
DMXL1	0.791697	0.793454	0.656598	0.509594	0.116928	0.135016
RNU2-65P	0.705082	0.578711	0.682621	0.901993	0.116908	0.134994
RN7SL546P	0.570571	0.70107	0.565569	0.373491	0.116849	0.134925
MIR142	0.775622	0.826896	0.614214	0.539116	0.116808	0.134879
MIR3611	0.700601	0.463543	0.665273	0.780538	0.116807	0.134877
KLHL34	0.389812	0.606798	0.392796	0.286036	0.116711	0.134767
NDUFA1	0.405187	0.171577	0.357289	0.489821	0.116556	0.134587
KERA	0.616337	0.517357	0.717126	0.830883	0.116494	0.134515
MIAT	0.186763	0.112079	0.324614	0.410697	0.116319	0.134314
RINL	0.72189	0.750974	0.518137	0.4928	0.116284	0.134273
UNC45A	0.350919	0.351518	0.225537	0.0684327	0.116246	0.134229
SPARCL1	0.19964	0.102382	0.283391	0.41905	0.116206	0.134183
AMMECR1	0.681325	0.593498	0.795496	0.901139	0.116101	0.134062
LINC00690	0.819319	0.610947	0.842063	0.926315	0.116015	0.133963
NAV2-AS5	0.54767	0.422969	0.571793	0.748158	0.116009	0.133956
MIR421	0.65472	0.853766	0.921076	0.952487	0.115784	0.133695
TSPYL2	0.339622	0.0651952	0.0872624	0.0673045	0.115662	0.133555
CCKAR	0.600517	0.44327	0.59101	0.769813	0.115625	0.133512
DLK2	0.274928	0.458082	0.218713	0.146102	0.115434	0.133292
TNFRSF1A	0.24795	0.370516	0.204788	0.0481364	0.115311	0.133149
HSF5	0.711472	0.864594	0.613655	0.562224	0.115199	0.13302
MIR4299	0.705501	0.793228	0.575062	0.494691	0.115198	0.13302
NDUFS5P5	0.372339	0.44206	0.296723	0.13254	0.115099	0.132905
OASL	0.4659	0.525851	0.412491	0.218985	0.115075	0.132877
CD84	0.791326	0.86947	0.663326	0.570459	0.115054	0.132853
COL6A3	0.608953	0.751796	0.563507	0.429723	0.11502	0.132814
BST2	0.538996	0.624076	0.453498	0.313679	0.114649	0.132385
IQCF2	0.756118	0.822706	0.651657	0.519291	0.114639	0.132373
BZRAP1-AS1	0.416218	0.379808	0.504442	0.676379	0.114522	0.132238
EZR-AS1	0.37316	0.427961	0.293902	0.124571	0.114502	0.132216
LINC00926	0.642119	0.776349	0.542414	0.471572	0.114477	0.132186
TMEM257	0.622348	0.583289	0.766986	0.869443	0.114463	0.13217
CHI3L2	0.639808	0.730773	0.568741	0.418099	0.114344	0.132033
SASH3	0.659548	0.79895	0.549312	0.502015	0.114326	0.132013
MYO1G	0.693744	0.812552	0.560904	0.523612	0.114267	0.131944
SIRPG	0.56191	0.656184	0.435622	0.359167	0.114196	0.131863
MYCT1	0.612101	0.756628	0.702016	0.45527	0.114087	0.131736
TNFAIP8L2	0.582266	0.620877	0.481076	0.325997	0.114004	0.131641
IFRD1	0.884254	0.614088	0.789611	0.901225	0.114003	0.13164
CAMK2B	0.372506	0.333888	0.445801	0.630293	0.113945	0.131572
PDE4D	0.314058	0.342458	0.209874	0.0517433	0.113899	0.13152
MIR374B	0.677622	0.920081	0.94832	0.947519	0.113594	0.131167
CXCR1	0.929152	0.949474	0.752711	0.683556	0.113488	0.131045
CAPS	0.439779	0.341384	0.440365	0.652184	0.113484	0.131041
CCR2	0.717144	0.804267	0.605943	0.503617	0.113397	0.13094
EFCAB14P1	0.424793	0.521242	0.354783	0.210136	0.113385	0.130926
QPRT	0.675218	0.72431	0.589297	0.42614	0.113354	0.13089
SPN	0.675218	0.72431	0.589297	0.42614	0.113354	0.13089
EGFL7	0.577789	0.623789	0.46365	0.330652	0.113325	0.130857
FNDC9	0.64836	0.655961	0.772168	0.92792	0.113265	0.130788
MYB-AS1	0.918068	0.870831	0.72449	0.635051	0.11314	0.130643
SENCR	0.526279	0.608897	0.418556	0.308629	0.112992	0.130472
C1GALT1C1	0.276929	0.0153208	0.016217	0.0166002	0.112966	0.130442
RNU6-400P	0.631518	0.715709	0.533362	0.413917	0.112547	0.129958
CIRBP	0.437002	0.547453	0.34676	0.242229	0.11254	0.129951
MGAT1	0.563713	0.669979	0.531882	0.357243	0.112447	0.129842
IZUMO2	0.318441	0.481605	0.217806	0.197706	0.112338	0.129717
C1QTNF1-AS1	0.500643	0.624403	0.404238	0.323238	0.11231	0.129685
SNORA63	0.526894	0.384703	0.612194	0.686835	0.112273	0.129641
GSTK1	0.743553	0.560677	0.765913	0.872624	0.1122	0.129558
HUNK-AS1	0.431569	0.281956	0.455771	0.598072	0.112106	0.129449
CLEC19A	0.247625	0.160484	0.321478	0.465847	0.111992	0.129318
RCSD1	0.61583	0.709816	0.549209	0.402791	0.111847	0.129149
MX2	0.713564	0.470827	0.633049	0.766617	0.111766	0.129056
ARHGAP26-IT1	0.746427	0.631053	0.783907	0.943322	0.11174	0.129026
CASP8	0.362032	0.340797	0.233293	0.0799411	0.111725	0.129009
C11orf21	0.656315	0.696927	0.557389	0.407015	0.111725	0.129008
ECM2	0.495949	0.743427	0.620954	0.459811	0.111687	0.128965
OR52D1	0.818962	0.585052	0.804508	0.879955	0.111653	0.128926
TNRC6C-AS1	0.761577	0.640865	0.853352	0.942073	0.111614	0.12888
KIAA2022	0.309123	0.067028	0.048472	0.0418296	0.111528	0.128782
LINC00925	0.275516	0.41153	0.26307	0.0971147	0.111501	0.12875
CFP	0.529044	0.699476	0.500012	0.388543	0.111389	0.128621
HECW1-IT1	0.659474	0.580456	0.675331	0.881401	0.111181	0.128381
OPHN1	0.305226	0.0560681	0.048337	0.0431836	0.110959	0.128124
ASPN	0.819681	0.940854	0.81655	0.630541	0.110908	0.128066
LCNL1	0.74973	0.63599	0.881774	0.914449	0.110827	0.127972
PDPN	0.656944	0.825572	0.51934	0.61535	0.110761	0.127896
MOG	0.729267	0.427782	0.59534	0.651807	0.110759	0.127894
DNM3OS	0.786965	0.91726	0.747893	0.606722	0.110691	0.127815
MIR199A2	0.786965	0.91726	0.747893	0.606722	0.110691	0.127815
LINC00500	0.787752	0.581695	0.742482	0.888478	0.110662	0.127782
CYP4F23P	0.462913	0.550711	0.378811	0.250851	0.110564	0.127668
RN7SKP144	0.4751	0.566286	0.443823	0.262332	0.110365	0.127439
ELMSAN1	0.253391	0.161756	0.324591	0.463694	0.110319	0.127386
RN7SL12P	0.620581	0.63094	0.734237	0.894939	0.110252	0.127308
FCF1P4	0.512343	0.548561	0.729381	0.766345	0.110234	0.127288
TRAV39	0.416679	0.359776	0.261639	0.126214	0.110161	0.127203
MIR3198-1	0.618443	0.487755	0.667406	0.795433	0.110152	0.127192
AMPD2	0.762499	0.863416	0.625959	0.586877	0.11013	0.127167
HOXA4	0.307562	0.171607	0.367148	0.476573	0.110061	0.127087
HMGN2P34	0.439502	0.508529	0.349062	0.214364	0.110039	0.127062
MZB1	0.861984	0.930935	0.701376	0.665481	0.110004	0.127022
RNU6-626P	0.822302	0.932786	0.781399	0.626194	0.109927	0.126933
FABP4	0.754075	0.830397	0.727572	0.532368	0.10988	0.126879
SIK3-IT1	0.618565	0.539449	0.725336	0.830727	0.109879	0.126878
TMOD4	0.839064	0.657368	0.856988	0.962983	0.109879	0.126877
ANKRD55	0.34743	0.290344	0.372798	0.580906	0.109814	0.126803
MIR4677	0.647145	0.492758	0.711741	0.791982	0.109805	0.126792
COLQ	0.459081	0.575487	0.381516	0.2749	0.109782	0.126766
TIAF1	0.674605	0.68133	0.834115	0.936102	0.109694	0.126663
RNU6-1212P	0.952141	0.690889	0.873505	0.966347	0.109682	0.12665
MIR497HG	0.182293	0.13741	0.326107	0.410804	0.10967	0.126636
NAV3	0.581194	0.641628	0.457797	0.358676	0.109566	0.126516
LRRN3	0.299798	0.186567	0.359227	0.490208	0.10948	0.126417
FAM205A	0.731146	0.624144	0.767544	0.929025	0.109408	0.126334
TAAR6	0.576641	0.328901	0.497006	0.612761	0.109332	0.126246
MIR3945	0.54324	0.540886	0.398805	0.281271	0.109229	0.126127
MIR3978	0.6758	0.907214	0.949793	0.918672	0.109123	0.126004
LINC00384	0.854448	0.898958	0.78479	0.612448	0.109036	0.125904
GAPDHP49	0.716975	0.818575	0.660493	0.516971	0.108992	0.125853
MIR3934	0.538521	0.646629	0.501504	0.342693	0.108991	0.125852
RNU6-849P	0.793166	0.8339	0.665027	0.557855	0.108874	0.125716
PLA2G2A	0.702402	0.775418	0.601798	0.48622	0.108778	0.125607
TSPAN31	0.161011	0.173427	0.338498	0.41644	0.108765	0.125591
RNU6-469P	0.674148	0.682027	0.499374	0.432406	0.108744	0.125567
C3AR1	0.644499	0.664015	0.506327	0.396729	0.108737	0.125559
HOXA5	0.169131	0.103521	0.31703	0.373052	0.108724	0.125543
LRFN3	0.267529	0.149466	0.359142	0.441727	0.10865	0.125458
SNX20	0.564031	0.66628	0.496755	0.367128	0.108624	0.125428
TNFSF8	0.713194	0.794235	0.545407	0.543542	0.108474	0.125255
RPL21P5	0.476403	0.374179	0.487116	0.674532	0.108372	0.125137
MIR609	0.865523	0.928508	0.746447	0.647768	0.108184	0.124921
RNA5SP111	0.717705	0.807027	0.740397	0.517014	0.108172	0.124906
FAS	0.582979	0.791308	0.635442	0.493594	0.108164	0.124897
LINC01142	0.377497	0.239138	0.299614	0.528016	0.108149	0.12488
ADCK4	0.50249	0.470663	0.590402	0.749485	0.108148	0.124878
RNU4-82P	0.818426	0.634272	0.773293	0.936112	0.108035	0.124748
TMEM204	0.525412	0.642881	0.457332	0.345049	0.108023	0.124734
HS6ST2-AS1	0.680166	0.925736	0.944239	0.915292	0.107997	0.124704
FAM60BP	0.713806	0.506978	0.653609	0.803177	0.107817	0.124497
AKAP6	0.611282	0.516113	0.65173	0.813961	0.107586	0.12423
PRAM1	0.629869	0.722154	0.503924	0.446371	0.107542	0.124178
B3GALT2	0.235867	0.162422	0.328761	0.450055	0.107533	0.124169
CAMK2A	0.220032	0.301388	0.377574	0.512032	0.107517	0.124149
ACSS2	0.467131	0.450609	0.598829	0.715171	0.107424	0.124043
MIR125B1	0.166078	0.109868	0.270732	0.391123	0.107306	0.123906
TLDC1	0.731267	0.822619	0.612935	0.54358	0.1073	0.1239
RN7SL467P	0.416309	0.341321	0.497076	0.630553	0.107173	0.123753
RAC1P7	0.658753	0.758945	0.632194	0.461235	0.107145	0.12372
RBFADN	0.656639	0.674462	0.825047	0.914582	0.107111	0.123681
AFF3	0.801709	0.897267	0.662596	0.632209	0.107081	0.123647
RNU6-1019P	0.937496	0.697855	0.887234	0.97653	0.106939	0.123483
MIR325	0.780651	0.652467	0.837068	0.949209	0.106869	0.123401
MIR548AT	0.487192	0.324766	0.508659	0.623828	0.106663	0.123163
CIB3	0.587729	0.667486	0.502197	0.380067	0.10655	0.123033
SLC26A9	0.702424	0.769117	0.602411	0.486952	0.106542	0.123024
ADAMTS7P4	0.334381	0.283533	0.135118	0.072445	0.106482	0.122955
RPS12P26	0.712619	0.650948	0.791808	0.93543	0.106395	0.122854
CHMP7	0.547481	0.462471	0.465983	0.259186	0.106385	0.122843
PTPN22	0.936819	0.956141	0.756697	0.715881	0.106301	0.122746
DUTP1	0.781119	0.856788	0.63064	0.598553	0.10623	0.122664
SIRPB3P	0.792525	0.819073	0.725929	0.546714	0.106224	0.122657
TSPAN3	0.290582	0.162147	0.328849	0.459997	0.106174	0.122599
RNU7-127P	0.916463	0.698314	0.890265	0.983804	0.106039	0.122444
FDPSP4	0.775034	0.630232	0.792919	0.929531	0.106027	0.122429
IGHJ3	0.828812	0.877745	0.73816	0.599206	0.10598	0.122375
IGFLR1	0.825014	0.855815	0.658218	0.607445	0.105894	0.122276
HBS1L	0.7482	0.862892	0.676174	0.572293	0.105886	0.122266
DKK2	0.52135	0.684305	0.500475	0.387896	0.105808	0.122177
RPL39	0.275614	0.0342377	0.0274587	0.0325225	0.105774	0.122138
CBX3P5	0.757841	0.557069	0.736671	0.848827	0.105769	0.122132
IL2RG	0.412805	0.679388	0.517548	0.429121	0.105756	0.122116
NEK8	0.631334	0.535191	0.685409	0.827295	0.10565	0.121994
USP32P2	0.718369	0.600352	0.703962	0.894378	0.105641	0.121984
SHANK2-AS3	0.776336	0.864748	0.703903	0.57649	0.105534	0.12186
RNU6-245P	0.608952	0.738003	0.806857	0.898002	0.10548	0.121798
SNORD37	0.556929	0.453716	0.614103	0.745648	0.105413	0.12172
MIR3115	0.845583	0.672123	0.913492	0.944342	0.105406	0.121712
GNB2L1	0.477328	0.340115	0.490513	0.637845	0.105397	0.121702
FABP3	0.429858	0.29415	0.457171	0.590789	0.105323	0.121616
MIR4260	0.594809	0.613407	0.744996	0.854037	0.105241	0.121522
FAM124B	0.812173	0.905085	0.679625	0.641629	0.10517	0.12144
TPTE2P2	0.91732	0.676612	0.887369	0.941143	0.105087	0.121344
ZDHHC8	0.499713	0.366154	0.531853	0.66132	0.104979	0.121219
HSFX1	0.474237	0.369825	0.466904	0.659843	0.10493	0.121163
SMOX	0.674627	0.686747	0.543917	0.430356	0.104861	0.121083
IGHV3-63	0.217847	0.240845	0.0181896	0.0225185	0.104823	0.121039
IGHVII-62-1	0.217847	0.240845	0.0181896	0.0225185	0.104823	0.121039
RNA5SP232	0.588234	0.476133	0.604136	0.769729	0.104811	0.121025
EHBP1L1	0.178679	0.352313	0.19033	0.0575668	0.104789	0.121
PTGER1	0.360164	0.342089	0.229338	0.0983505	0.104662	0.120854
RPL27P12	0.787383	0.578845	0.816069	0.844061	0.104559	0.120735
AGAP2	0.452357	0.439721	0.310493	0.19684	0.104338	0.120479
PRKD1	0.906053	0.948254	0.900107	0.681135	0.10429	0.120424
CYBA	0.213392	0.319202	0.0726239	0.0712475	0.104133	0.120243
PPIAP17	0.707501	0.520006	0.669366	0.810058	0.104091	0.120194
TRAC	0.648406	0.760766	0.56605	0.479101	0.103948	0.120028
COL11A2	0.310662	0.37988	0.238917	0.0991574	0.103947	0.120028
PPP1R3F	0.720567	0.947999	0.956282	0.974105	0.103874	0.119943
LAS1L	0.302246	0.0423657	0.0648649	0.0915017	0.103661	0.119698
KANSL3	0.110943	0.119491	0.224674	0.367361	0.103568	0.11959
RN7SL45P	0.70485	0.613506	0.780291	0.895945	0.103536	0.119554
IGHV1-58	0.8872	0.928724	0.784206	0.660801	0.103527	0.119543
LAIR1	0.650418	0.708413	0.510281	0.452093	0.103283	0.11926
ARAP3	0.33875	0.345217	0.227441	0.0916961	0.103089	0.119037
PRKCDBP	0.276016	0.350838	0.211191	0.0705037	0.103053	0.118995
SMIM18	0.719332	0.637568	0.813586	0.912725	0.102924	0.118846
NKG7	0.699717	0.742944	0.564172	0.486516	0.102908	0.118828
RNU4-10P	0.557252	0.43603	0.586766	0.725259	0.102879	0.118795
GPR20	0.322115	0.307536	0.219968	0.0634957	0.102846	0.118757
SIGLEC18P	0.306803	0.408071	0.266175	0.121686	0.102835	0.118744
LINC01077	0.799602	0.853263	0.68018	0.589943	0.102633	0.11851
RNA5SP430	0.142759	0.116599	0.250082	0.376512	0.102531	0.118392
RASSF1	0.190417	0.328383	0.214543	0.0406491	0.102481	0.118335
PRELID2P1	0.689845	0.720569	0.560107	0.465424	0.102455	0.118305
TBATA	0.85577	0.883927	0.702037	0.640291	0.102199	0.118009
RASSF10	0.300476	0.33833	0.194271	0.0757383	0.102157	0.117961
TAB2	0.833323	0.624895	0.774853	0.901633	0.102064	0.117853
HLA-DMB	0.703601	0.677692	0.586191	0.44277	0.102048	0.117835
DHRS4	0.318451	0.213818	0.341422	0.498905	0.10198	0.117756
NAALADL2	0.877048	0.911485	0.834168	0.647487	0.101933	0.117702
TRAV1-2	0.65537	0.762828	0.602143	0.479827	0.101878	0.117639
IGHV1OR21-1	0.585108	0.491424	0.603199	0.77377	0.101859	0.117617
RAB43P1	0.790566	0.632196	0.781679	0.919386	0.101717	0.117452
TRAV35	0.559198	0.524057	0.411391	0.300173	0.101662	0.117389
HORMAD2	0.617999	0.540457	0.713016	0.811438	0.101659	0.117386
CASP12	0.311508	0.3718	0.307005	0.103145	0.101552	0.117262
PEBP1P3	0.859838	0.881542	0.732876	0.630429	0.101512	0.117216
PLEKHG1	0.859792	0.650755	0.829137	0.924417	0.101428	0.117119
PTPN7	0.846771	0.871802	0.674819	0.643581	0.101039	0.11667
RN7SL455P	0.785503	0.830453	0.635281	0.587628	0.100954	0.116572
FAM43B	0.651258	0.717607	0.55192	0.451299	0.100856	0.116458
BCAR1	0.798486	0.649751	0.738062	0.926858	0.100773	0.116363
FAM83A-AS1	0.891582	0.921192	0.798651	0.662525	0.100758	0.116345
ANKRD7	0.44395	0.359606	0.179577	0.255374	0.100495	0.116042
CDH3	0.91482	0.911711	0.816071	0.668055	0.100336	0.115858
MYCBPAP	0.649021	0.556314	0.46613	0.379989	0.100333	0.115854
TNS1	0.692501	0.749882	0.584052	0.489155	0.100277	0.11579
WDR66	0.739754	0.65016	0.788656	0.926424	0.0999211	0.115379
COX6CP11	0.751443	0.806785	0.654081	0.544289	0.0999163	0.115373
LINC01103	0.780908	0.592471	0.73835	0.868806	0.0999079	0.115364
OR8D4	0.621129	0.417821	0.622606	0.680568	0.0997505	0.115182
TGIF2-C20orf24	0.30355	0.381982	0.231549	0.110837	0.0997485	0.11518
RNU4-18P	0.573184	0.407226	0.548564	0.687097	0.0995675	0.114971
TBC1D1	0.399958	0.36586	0.516947	0.617627	0.0995549	0.114956
RNU6-7	0.472279	0.614908	0.399809	0.351514	0.0994219	0.114802
TLK2	0.89589	0.928239	0.769807	0.680188	0.0994145	0.114794
DDX1	0.786111	0.682588	0.885646	0.943545	0.0994023	0.11478
XAF1	0.842511	0.892778	0.749453	0.632014	0.099319	0.114684
ARHGAP36	0.279444	0.444974	0.288878	0.166055	0.0992452	0.114598
PTX4	0.923968	0.962882	0.861969	0.702692	0.0992387	0.114591
MIR3689B	0.679592	0.701948	0.571385	0.452229	0.0992176	0.114567
MIR3689D2	0.679592	0.701948	0.571385	0.452229	0.0992176	0.114567
MIR3689E	0.679592	0.701948	0.571385	0.452229	0.0992176	0.114567
MIR3689F	0.679592	0.701948	0.571385	0.452229	0.0992176	0.114567
LINC00940	0.552549	0.508682	0.612101	0.770452	0.0991358	0.114472
RNU2-12P	0.741957	0.870185	0.765899	0.592778	0.0990803	0.114408
RN7SKP201	0.742282	0.83938	0.675078	0.567497	0.0990528	0.114376
RN7SL561P	0.805188	0.855292	0.669168	0.610494	0.0990357	0.114357
TRO	0.562168	0.471427	0.618308	0.744598	0.0989988	0.114314
IL13RA1	0.327864	0.188247	0.113522	0.0660186	0.0989882	0.114302
RNU6-1230P	0.449199	0.253066	0.418312	0.523794	0.0989676	0.114278
DLGAP1-AS1	0.339407	0.3081	0.192242	0.0898889	0.0988724	0.114168
SCOC	0.692619	0.737592	0.845278	0.947231	0.098772	0.114052
TMEM244	0.569021	0.484362	0.68231	0.738908	0.0987559	0.114033
MYO1F	0.325029	0.371794	0.239129	0.112227	0.0987197	0.113992
PTP4A2	0.270533	0.315852	0.205964	0.0547387	0.0987151	0.113986
TREML2	0.679959	0.72193	0.566173	0.470104	0.0986325	0.113891
PYROXD2	0.287323	0.236396	0.123523	0.0337624	0.0986073	0.113862
ESPNL	0.688317	0.759691	0.639757	0.490853	0.0985122	0.113752
GRM7	0.78038	0.576371	0.757219	0.840489	0.0984781	0.113713
P2RX1	0.806992	0.842068	0.71057	0.588365	0.0983985	0.113621
C1orf198	0.852208	0.871302	0.758077	0.622719	0.0983699	0.113588
MIR5010	0.584589	0.722823	0.579366	0.444905	0.0982809	0.113485
UBN1	0.344482	0.261813	0.451613	0.518014	0.0982652	0.113467
SHROOM4	0.248331	0.0181296	0.0267589	0.0197166	0.0982591	0.11346
NFAM1	0.246461	0.379805	0.211077	0.104925	0.0982223	0.113417
IGHV3OR16-12	0.36975	0.37109	0.415262	0.608152	0.0981912	0.113381
CD69	0.735649	0.548193	0.487342	0.508271	0.0981807	0.113369
RNU4-44P	0.545341	0.688251	0.719882	0.819366	0.098128	0.113308
HIST1H1A	0.111612	0.0554664	0.155092	0.318792	0.0981166	0.113295
DNM3-IT1	0.916927	0.70607	0.862399	0.96768	0.0980984	0.113274
TRAV36DV7	0.788205	0.861076	0.819698	0.604816	0.0979443	0.113096
PFKFB1	0.373813	0.633044	0.571526	0.480341	0.0978061	0.112937
IL17B	0.924066	0.933739	0.860185	0.689759	0.0978056	0.112936
LGI4	0.333517	0.332177	0.506764	0.545607	0.097641	0.112746
GK-AS1	0.617878	0.816893	0.882724	0.777177	0.0975248	0.112612
TDGF1P4	0.730845	0.556403	0.7669	0.814122	0.097347	0.112407
IGHV1-46	0.651059	0.507484	0.709472	0.769858	0.0972833	0.112333
CCL4L1	0.686323	0.772297	0.590078	0.515611	0.0969645	0.111965
ATP5G1P3	0.755273	0.878109	0.691892	0.613556	0.0968217	0.1118
TMIGD2	0.686639	0.800805	0.597208	0.546057	0.0967471	0.111714
LINC00844	0.7524	0.649398	0.73777	0.91721	0.0967331	0.111698
CCR10	0.212486	0.228408	0.331761	0.453812	0.0965348	0.111469
IGHV3-35	0.328317	0.341599	0.422052	0.5708	0.0964665	0.11139
SRGN	0.680771	0.708031	0.632318	0.460215	0.0963395	0.111243
NUMB	0.605579	0.67528	0.532204	0.415341	0.096219	0.111104
ZAP70	0.825654	0.79929	0.661995	0.592696	0.0962034	0.111086
SNCG	0.564868	0.701138	0.611406	0.434709	0.0961556	0.111031
RRM2P3	0.659025	0.59355	0.766825	0.84288	0.0960743	0.110937
SUMO2P6	0.758253	0.809522	0.613093	0.580563	0.0959617	0.110807
RNU7-38P	0.689748	0.816925	0.710411	0.547564	0.0959283	0.110769
ISLR	0.83716	0.914386	0.728289	0.666154	0.0959072	0.110744
RXFP4	0.558955	0.665757	0.491854	0.403349	0.0958697	0.110701
TRAJ42	0.905642	0.925647	0.845883	0.681876	0.0957626	0.110577
CTSZ	0.255945	0.267725	0.101845	0.0470847	0.0957554	0.110569
SLAMF7	0.908261	0.9056	0.766832	0.682927	0.0957422	0.110554
OR6Q1	0.770464	0.770323	0.678273	0.536353	0.0957418	0.110553
DLC1	0.689828	0.831889	0.613634	0.584999	0.0956513	0.110449
TMEM71	0.305009	0.23137	0.120691	0.0588694	0.0954623	0.11023
GZMA	0.855512	0.921324	0.72657	0.684726	0.095454	0.110221
RNU6-566P	0.976919	0.968665	0.937533	0.743427	0.0953663	0.110119
MIR375	0.487393	0.575456	0.404623	0.318818	0.0953392	0.110088
CDC42P1	0.876166	0.691969	0.863339	0.952753	0.0953053	0.110049
OR2L2	0.862795	0.707455	0.935203	0.945758	0.0952055	0.109934
HMGN1P33	0.742734	0.812601	0.718949	0.553315	0.0951188	0.109834
RPL7P30	0.86556	0.932687	0.867136	0.678485	0.0948716	0.109548
ELMO3	0.561124	0.631366	0.66133	0.820249	0.0948523	0.109526
MVB12A	0.728795	0.788297	0.643069	0.536515	0.0947695	0.10943
AAAS	0.339752	0.330482	0.197828	0.113168	0.0947228	0.109376
CSF3R	0.635461	0.718009	0.552112	0.463495	0.0946988	0.109349
LINC00517	0.614805	0.748796	0.582236	0.484533	0.0945743	0.109205
PGBD4P8	0.564278	0.437819	0.579461	0.704334	0.0943806	0.108981
PHACTR1	0.743408	0.719953	0.900392	0.935261	0.0942514	0.108832
UPP1	0.58556	0.568384	0.465864	0.349733	0.0942209	0.108797
CD37	0.590378	0.681363	0.506231	0.429732	0.0938773	0.1084
C1orf200	0.505329	0.603575	0.425307	0.351129	0.0938231	0.108338
SLC9B1	0.277845	0.223061	0.0855133	0.0515084	0.0937839	0.108292
IGHD1-20	0.759814	0.725656	0.60823	0.524574	0.0937762	0.108283
LINC00626	0.846155	0.691052	0.832701	0.954907	0.0937694	0.108276
TMEM8A	0.673072	0.544206	0.662834	0.808836	0.093729	0.108229
MIR337	0.634518	0.624904	0.759658	0.851214	0.0936973	0.108192
CRYM	0.573628	0.604626	0.704611	0.812288	0.0934714	0.107932
PLCB2	0.558178	0.672159	0.493986	0.417952	0.0931811	0.107596
INTS1	0.743333	0.817426	0.644008	0.57333	0.0931763	0.107591
FAM179A	0.701347	0.488954	0.702447	0.707408	0.0930306	0.107423
CHAT	0.303226	0.261579	0.147299	0.0680423	0.0929238	0.107299
SPOCK1	0.629383	0.760158	0.631946	0.497379	0.0929156	0.10729
STX19	0.704045	0.771723	0.904035	0.929076	0.0929076	0.10728
C17orf107	0.77189	0.607667	0.843917	0.824283	0.0928791	0.107247
LINC00290	0.698039	0.673521	0.846287	0.889874	0.0928493	0.107213
MMRN2	0.456623	0.560536	0.458328	0.300808	0.0928024	0.107159
GNG5P2	0.691778	0.836825	0.909811	0.92699	0.0927542	0.107103
TCEB1P21	0.621706	0.727553	0.524386	0.489487	0.0926439	0.106976
AVPR2	0.310032	0.15177	0.09842	0.0707491	0.0926214	0.10695
CD300LF	0.705749	0.746585	0.583869	0.51563	0.0925814	0.106904
RPS6KA2-IT1	0.820881	0.895926	0.73462	0.648907	0.0925446	0.106861
LINC00603	0.860324	0.693248	0.878088	0.944139	0.0924427	0.106744
IL10RB-AS1	0.417869	0.350042	0.242829	0.179515	0.0924105	0.106706
CIDEB	0.248928	0.280694	0.201228	0.0406782	0.0923143	0.106595
AATK-AS1	0.25111	0.201479	0.362765	0.436623	0.0922313	0.1065
RNU6-181P	0.692021	0.716925	0.814561	0.925829	0.0921467	0.106402
MIR941-2	0.687933	0.692887	0.813863	0.908746	0.0918132	0.106017
MIR514A1	0.755068	0.659281	0.783262	0.916074	0.0918033	0.106005
RNA5SP501	0.752536	0.960386	0.959706	0.972502	0.0917937	0.105994
CASC14	0.418519	0.321304	0.482909	0.572758	0.0917892	0.105989
FLRT1	0.546462	0.457056	0.531828	0.708655	0.091745	0.105938
RNA5SP281	0.84717	0.892083	0.745151	0.655902	0.0916326	0.105808
HOXB-AS4	0.242412	0.213741	0.319839	0.450233	0.0915814	0.105749
ADAMTS14	0.812608	0.840355	0.712032	0.607853	0.0915791	0.105746
RN7SKP276	0.359643	0.312408	0.491566	0.535216	0.0915517	0.105715
RPL7P60	0.593935	0.637351	0.480103	0.406181	0.091421	0.105564
KIRREL-IT1	0.700064	0.773905	0.665399	0.522645	0.0913151	0.105442
RLTPR	0.419335	0.381982	0.307262	0.180393	0.0912983	0.105422
LINC00903	0.763627	0.864709	0.687141	0.619286	0.0912651	0.105384
ANKUB1	0.583959	0.638801	0.683108	0.829727	0.0912251	0.105338
AK3	0.077539	0.0806552	0.189508	0.29895	0.0911896	0.105297
VWA5A	0.740352	0.78813	0.675757	0.545556	0.0911121	0.105207
TRGJP2	0.803967	0.902736	0.840554	0.65514	0.0911018	0.105195
OR10AA1P	0.848565	0.892094	0.731486	0.663412	0.0910386	0.105122
RBM47	0.54455	0.662048	0.510954	0.406944	0.0910344	0.105117
SPANXD	0.655651	0.886278	0.866601	0.825098	0.0909168	0.104982
HOPX	0.346713	0.266644	0.385548	0.518082	0.0909021	0.104965
RNU6-351P	0.907941	0.917396	0.819636	0.691355	0.0907966	0.104843
HMGN2P40	0.170821	0.1019	0.278304	0.334611	0.0906826	0.104711
RHBDD2	0.732565	0.83994	0.717018	0.584705	0.0906212	0.10464
CDRT1	0.286937	0.229909	0.39002	0.464155	0.0905841	0.104597
ATP6AP1	0.785854	0.874225	0.756268	0.621898	0.0905553	0.104564
PPARGC1A	0.826309	0.861276	0.653458	0.676824	0.0905548	0.104564
MIR99A	0.614321	0.613337	0.748397	0.824431	0.0903833	0.104366
TSPAN32	0.797591	0.831954	0.66242	0.615328	0.0903322	0.104307
UPB1	0.931758	0.940029	0.82173	0.719335	0.0903062	0.104277
RPL38P4	0.721261	0.646467	0.862717	0.849924	0.0903055	0.104276
SNORA11	0.690612	0.636173	0.848875	0.829343	0.0902066	0.104162
ANGPTL1	0.37425	0.302454	0.446249	0.546037	0.0900753	0.10401
HOXB3	0.180492	0.188237	0.241216	0.403943	0.0899633	0.103881
HOXB6	0.180492	0.188237	0.241216	0.403943	0.0899633	0.103881
CST7	0.654797	0.713731	0.572948	0.474797	0.0898315	0.103728
PHF2	0.14224	0.112757	0.251603	0.338341	0.0897828	0.103672
LINC00346	0.725204	0.75481	0.670538	0.521688	0.0897525	0.103637
RPL34P29	0.739199	0.81339	0.594324	0.616669	0.0896853	0.10356
RGS18	0.860219	0.887943	0.82004	0.656614	0.0896766	0.10355
SELPLG	0.618614	0.724377	0.592845	0.472383	0.0896334	0.1035
VNN2	0.701602	0.732131	0.603256	0.503947	0.0895162	0.103364
COL16A1	0.346223	0.312477	0.203992	0.120696	0.0893441	0.103166
MIR942	0.277433	0.157982	0.31879	0.406199	0.0893276	0.103147
COX6CP5	0.619775	0.722243	0.60879	0.471236	0.0892613	0.10307
PARVG	0.722988	0.785567	0.619177	0.555475	0.0892465	0.103053
PRKY	0.237864	0.219947	0.0842777	0.0272812	0.0891031	0.102887
PTCSC3	0.886623	0.921936	0.746647	0.712419	0.0890864	0.102868
KIAA1210	0.697144	0.744716	0.631836	0.507567	0.089055	0.102832
LINC00967	0.721197	0.799667	0.705661	0.553851	0.0889915	0.102759
RNA5SP219	0.782864	0.744636	0.928898	0.949064	0.0889383	0.102697
RNU6-380P	0.6649	0.764399	0.596821	0.523271	0.0888214	0.102562
TRBV5-1	0.635144	0.765508	0.649354	0.514911	0.0887476	0.102477
ANPEP	0.24091	0.271194	0.149731	0.0436285	0.0887228	0.102448
TP53TG5	0.0926702	0.0839043	0.230723	0.290305	0.0887068	0.10243
OR7L1P	0.56782	0.604794	0.796231	0.698517	0.0886004	0.102307
RN7SL450P	0.832842	0.668837	0.842654	0.909207	0.0884748	0.102162
KLHL6	0.609242	0.715686	0.545197	0.475536	0.0883533	0.102022
WASF4P	0.556332	0.576317	0.658444	0.780722	0.0882662	0.101921
RNA5SP367	0.897157	0.884931	0.845081	0.676946	0.0882004	0.101845
RNU6-974P	0.805708	0.648312	0.829057	0.886266	0.0881659	0.101805
SPHK1	0.566223	0.405501	0.534057	0.650311	0.0880022	0.101616
IFI16	0.111628	0.0869902	0.218216	0.307091	0.0879408	0.101545
AKT3-IT1	0.682656	0.715654	0.814831	0.906764	0.0878899	0.101486
RNU1-150P	0.756934	0.661311	0.815103	0.902796	0.0878423	0.101432
GK	0.728929	0.906933	0.943857	0.936928	0.0878403	0.101429
MIR548AD	0.902199	0.92636	0.873633	0.702766	0.0877295	0.101301
RNU6-1117P	0.902199	0.92636	0.873633	0.702766	0.0877295	0.101301
RN7SL346P	0.391113	0.48794	0.340982	0.245002	0.0877016	0.101269
FCF1P5	0.597019	0.480776	0.617343	0.727858	0.0876635	0.101225
PVRL3	0.675364	0.671793	0.784852	0.883785	0.0876608	0.101222
GAPDHP14	0.775827	0.863805	0.784884	0.621857	0.0876336	0.101191
RNU6-699P	0.844164	0.832489	0.746639	0.625079	0.0876114	0.101165
C19orf24	0.698256	0.718927	0.807183	0.920285	0.0875767	0.101125
RNU6-692P	0.869675	0.911588	0.883316	0.68906	0.0875425	0.101085
UGT2B11	0.480555	0.39441	0.613489	0.586976	0.0873921	0.100912
RN7SKP228	0.732297	0.851574	0.676122	0.614493	0.087339	0.10085
BCRP7	0.33948	0.418688	0.273513	0.181328	0.0871605	0.100644
MIR4708	0.574456	0.667748	0.516762	0.428199	0.0871232	0.100601
NLRP12	0.7522	0.845863	0.674586	0.613208	0.0870875	0.10056
IGHV4-34	0.170119	0.103423	0.228217	0.340388	0.0870073	0.100467
RPH3A	0.795736	0.880975	0.739054	0.641873	0.0869296	0.100378
IGHD1-14	0.922083	0.949028	0.783978	0.745799	0.0869182	0.100364
TRAV24	0.838578	0.855852	0.841231	0.645241	0.0868428	0.100277
HNRNPA1P57	0.459146	0.333569	0.420956	0.575271	0.0868123	0.100242
MBOAT4	0.623999	0.477854	0.627305	0.720427	0.0867885	0.100215
SEC16B	0.456366	0.305869	0.393807	0.543022	0.0867151	0.10013
AGBL4-IT1	0.939527	0.942218	0.926814	0.736614	0.0866131	0.100012
MIR503	0.688488	0.639039	0.753753	0.869943	0.0864607	0.0998363
MIR503HG	0.688488	0.639039	0.753753	0.869943	0.0864607	0.0998363
ANKRD22	0.666406	0.612542	0.534561	0.436812	0.0864272	0.0997975
IGBP1-AS2	0.737304	0.928753	0.941093	0.938871	0.0862671	0.0996127
TNFRSF9	0.889466	0.897182	0.738915	0.706335	0.0861665	0.0994965
RNU6-103P	0.299114	0.262684	0.346822	0.48944	0.0861195	0.0994423
MTMR11	0.131078	0.0617121	0.181341	0.297531	0.0860475	0.0993591
IFNL3P1	0.688505	0.765739	0.625732	0.531033	0.0860087	0.0993143
ALPK2	0.697829	0.860992	0.663528	0.642102	0.0859756	0.099276
NCL	0.403793	0.332892	0.298862	0.167015	0.0859356	0.0992298
MIR150	0.289658	0.325055	0.219384	0.100162	0.0858987	0.0991873
SLC16A2	0.381624	0.458947	0.29768	0.231135	0.08588	0.0991656
ATP6V0E2-AS1	0.769653	0.699133	0.809669	0.935329	0.0858122	0.0990873
SLC29A4	0.697142	0.743639	0.79918	0.926201	0.0857284	0.0989907
KCNJ14	0.767886	0.738619	0.867882	0.955434	0.0856641	0.0989164
RNU11-2P	0.694225	0.708167	0.824461	0.901831	0.0856128	0.0988571
TSPY11P	0.4666	0.63531	0.674297	0.673152	0.0855927	0.0988339
RPS20P25	0.710531	0.749779	0.655873	0.52376	0.0854283	0.0986441
TXNL1P1	0.647196	0.572209	0.486491	0.421458	0.0854071	0.0986197
LINC00363	0.82362	0.705336	0.793008	0.943627	0.0853248	0.0985246
APLNR	0.639253	0.793578	0.676602	0.556713	0.0852149	0.0983977
RNU6-1047P	0.876282	0.910762	0.781355	0.692653	0.0851855	0.0983638
PM20D1	0.66501	0.760708	0.587766	0.534522	0.0851676	0.098343
SCNN1A	0.862971	0.851802	0.720531	0.663643	0.0851535	0.0983268
TNIP1	0.739133	0.819893	0.641821	0.601567	0.085115	0.0982823
PDCD1LG2	0.866019	0.820503	0.800774	0.64031	0.0851032	0.0982687
MIR4435-1;MIR4435-2	0.789612	0.842351	0.76349	0.613275	0.0850798	0.0982417
TAF1	0.329586	0.179337	0.138604	0.108635	0.0849354	0.0980749
MIR3165	0.292572	0.228485	0.378374	0.452416	0.0848211	0.097943
SMUG1P1	0.891064	0.720295	0.869111	0.950719	0.0848176	0.0979389
EHF	0.734769	0.748554	0.585916	0.56071	0.0847852	0.0979016
KIAA1109	0.122919	0.0655094	0.192618	0.292901	0.0847671	0.0978806
POMGNT1	0.784893	0.817199	0.754261	0.596748	0.0846871	0.0977883
NPPB	0.517434	0.611808	0.45911	0.380011	0.0845931	0.0976797
CCRL2	0.442506	0.555391	0.398818	0.321509	0.084589	0.097675
MIR4676	0.732844	0.60226	0.708405	0.839998	0.0844964	0.0975681
ATXN3L	0.765985	0.93286	0.975745	0.962742	0.0842099	0.0972372
ERAP2	0.652064	0.665231	0.73795	0.86427	0.0842028	0.097229
GSTA3	0.72163	0.739744	0.595077	0.53978	0.0841816	0.0972045
POM121L14P	0.65637	0.621566	0.738821	0.839912	0.084165	0.0971854
RPL17P41	0.521687	0.608719	0.487951	0.373861	0.0841595	0.097179
RAB27B	0.199631	0.130072	0.22235	0.361665	0.0841017	0.0971122
FAM225A	0.114176	0.276825	0.0854175	0.0629731	0.0839556	0.0969435
FAM225B	0.114176	0.276825	0.0854175	0.0629731	0.0839556	0.0969435
RNU6-439P	0.621	0.739528	0.642692	0.503531	0.0839481	0.0969349
MIR3619	0.248334	0.245993	0.317796	0.452721	0.0839275	0.0969111
TIMP1	0.73205	0.87966	0.929361	0.943615	0.0837572	0.0967144
NLRC3	0.505931	0.549454	0.412303	0.3336	0.0836497	0.0965904
REM2	0.370752	0.3931	0.296333	0.178846	0.0836427	0.0965823
MARS	0.782883	0.666307	0.79215	0.902503	0.0835867	0.0965176
EML1	0.356679	0.397563	0.304441	0.17556	0.083581	0.096511
VIPR1-AS1	0.666437	0.682931	0.764478	0.877254	0.0834634	0.0963752
RNU6-299P	0.966009	0.971683	0.897153	0.76467	0.0833935	0.0962945
LGALS9B	0.478137	0.526422	0.40714	0.304881	0.0833501	0.0962444
UBA52P9	0.734684	0.810256	0.66755	0.584518	0.083286	0.0961704
RNU6-935P	0.756862	0.94104	0.932836	0.9669	0.0832544	0.0961339
IFIT3	0.821698	0.680335	0.904045	0.855006	0.0832298	0.0961054
AKAP14	0.512438	0.459127	0.43722	0.28816	0.0831899	0.0960594
MAP3K15	0.322205	0.131038	0.129195	0.130121	0.0831787	0.0960464
LRIT2	0.75089	0.594153	0.762416	0.817306	0.0830033	0.095844
MIR4288	0.709529	0.800271	0.855698	0.93731	0.0829139	0.0957407
RN7SKP62	0.760269	0.794229	0.64669	0.590143	0.0827698	0.0955744
MKRN3	0.562712	0.568276	0.647103	0.767615	0.0827687	0.0955731
PYHIN1	0.699501	0.57007	0.715738	0.801314	0.0826885	0.0954805
MAGEE1	0.742277	0.585805	0.797137	0.774108	0.0825971	0.0953749
C8orf56	0.13661	0.0791724	0.181508	0.303775	0.0825861	0.0953622
MIR4327	0.642853	0.726686	0.612544	0.496702	0.0824042	0.0951522
HMGN1P30	0.702438	0.707433	0.891275	0.83928	0.0822705	0.0949978
STX18-IT1	0.517856	0.360388	0.457504	0.583981	0.0822469	0.0949705
DNM1P17	0.790607	0.938896	0.820988	0.709914	0.0821952	0.0949109
TIFAB	0.705186	0.759057	0.582207	0.563353	0.0821863	0.0949005
VN2R10P	0.613949	0.725211	0.572842	0.498163	0.08209	0.0947893
RNU2-49P	0.9224	0.91511	0.821687	0.72064	0.0820291	0.0947191
IGHV1-8	0.625343	0.528617	0.679742	0.753519	0.0820088	0.0946956
HLA-F	0.499407	0.509414	0.423025	0.304561	0.0819148	0.0945871
RDH12	0.937598	0.967338	0.939756	0.7611	0.0818739	0.0945398
STAT5A	0.834113	0.894017	0.786197	0.671273	0.0817194	0.0943614
GIMAP5	0.835499	0.851267	0.815464	0.647855	0.0816286	0.0942566
SALL1P1	0.742756	0.764185	0.892853	0.933831	0.0815905	0.0942126
MTND6P3	0.680873	0.706975	0.813434	0.883065	0.0815188	0.0941298
BIN2P1	0.860076	0.83999	0.737328	0.658049	0.0814759	0.0940802
WWC3	0.329324	0.448652	0.345215	0.218924	0.081434	0.0940319
ZNRF3-IT1	0.788376	0.704087	0.829956	0.930237	0.0813945	0.0939862
TMBIM1	0.211824	0.275874	0.137444	0.0589984	0.0811411	0.0936937
GPR179	0.698793	0.560374	0.735332	0.776096	0.0811167	0.0936655
HCCS	0.532176	0.418004	0.360699	0.315455	0.0811073	0.0936546
SLC17A1	0.757146	0.689784	0.812064	0.910896	0.0809333	0.0934538
FXYD7	0.254367	0.231076	0.3086	0.43951	0.0807598	0.0932534
MEIS3P2	0.47498	0.381485	0.527839	0.603272	0.0807362	0.0932261
RNU1-87P	0.794931	0.923361	0.901823	0.724727	0.0806732	0.0931534
SNORD116-30	0.80449	0.727362	0.775869	0.943993	0.0805361	0.092995
UQCRC2P1	0.764137	0.862333	0.721522	0.638965	0.0804918	0.0929439
ASPDH	0.272352	0.184513	0.356506	0.392489	0.0803744	0.0928083
RNU6-21P	0.650345	0.706904	0.572	0.494154	0.080333	0.0927606
MYL9	0.880185	0.874125	0.783669	0.683198	0.0801893	0.0925947
MIRLET7C	0.610458	0.834943	0.700675	0.699224	0.0801799	0.0925838
EHD1	0.257051	0.262189	0.187101	0.0635165	0.0801395	0.0925371
NEDD9	0.74137	0.808771	0.668605	0.59443	0.0800467	0.0924299
ZCCHC16	0.671883	0.646671	0.731294	0.853792	0.0799695	0.0923408
RNU6-563P	0.342346	0.36264	0.227014	0.170301	0.0798113	0.0921581
TPT1P8	0.883626	0.801996	0.724916	0.672513	0.0797943	0.0921385
CCDC8	0.229054	0.235327	0.106641	0.0493341	0.0797501	0.0920875
GPR132	0.510467	0.405385	0.318573	0.315408	0.0796694	0.0919943
RNU6-1028P	0.625328	0.680877	0.748657	0.838813	0.0796623	0.0919861
GDF15	0.488711	0.454497	0.393568	0.279315	0.0796574	0.0919804
SSR4	0.738453	0.74772	0.839831	0.934891	0.0796498	0.0919717
OSTN-AS1	0.926794	0.941648	0.860448	0.739904	0.0795987	0.0919127
PRF1	0.891458	0.924979	0.743089	0.75945	0.0795751	0.0918854
CCER2	0.186015	0.136736	0.287746	0.336985	0.079411	0.0916959
OR5BA1P	0.747684	0.746278	0.659473	0.554066	0.079397	0.0916798
MIR3174	0.819777	0.714109	0.843862	0.937139	0.0793719	0.0916508
RNU6-1116P	0.947385	0.944463	0.927226	0.757376	0.0793198	0.0915907
FAAH2	0.708063	0.879576	0.901231	0.889924	0.0792575	0.0915187
RNU11-4P	0.905734	0.851066	0.757021	0.702523	0.0791667	0.0914139
RNU4-59P	0.918944	0.923638	0.883464	0.7296	0.0790852	0.0913197
CDKN1A	0.781269	0.806454	0.91654	0.974483	0.0790468	0.0912754
ARPP21-AS1	0.704926	0.761523	0.849551	0.910406	0.0790412	0.0912689
LRRC24	0.251659	0.207176	0.361054	0.402069	0.0790228	0.0912477
MCF2	0.763972	0.936945	0.969773	0.869696	0.0786873	0.0908603
RNA5SP254	0.764666	0.788949	0.708121	0.585556	0.0785776	0.0907336
CXCL10	0.234922	0.237625	0.0928226	0.0677314	0.0785069	0.0906519
B3GNT8	0.288936	0.33026	0.228979	0.121893	0.0784013	0.09053
LINC00391	0.209598	0.290841	0.191283	0.0718157	0.0782927	0.0904046
TPRG1-AS1	0.419466	0.334506	0.445279	0.55345	0.0781603	0.0902518
SLC24A2	0.891342	0.732458	0.896519	0.936811	0.0781175	0.0902023
NAT8	0.799164	0.865337	0.766408	0.649826	0.078093	0.0901741
RN7SL388P	0.850316	0.946121	0.892019	0.73422	0.0779126	0.0899658
SCARNA20	0.632573	0.497003	0.64178	0.712038	0.0778283	0.0898683
GNGT2	0.517783	0.616919	0.466305	0.404858	0.0777254	0.0897496
ARAF	0.363075	0.246313	0.419964	0.449381	0.0776914	0.0897102
C19orf35	0.618355	0.7444	0.591283	0.531457	0.0776776	0.0896943
TFAP2B	0.228621	0.279409	0.360031	0.432342	0.0776479	0.0896601
RNU6-195P	0.754477	0.762151	0.885232	0.933978	0.0776314	0.0896411
SLC25A6P6	0.794084	0.759847	0.87001	0.961625	0.0775605	0.0895592
TRERNA1	0.693875	0.824807	0.695045	0.608574	0.0772548	0.0892061
KCNU1	0.728291	0.615855	0.712018	0.833238	0.077103	0.0890308
CD79A	0.5828	0.531768	0.465957	0.376751	0.0770681	0.0889906
NARF-IT1	0.803072	0.722997	0.861022	0.932933	0.0770263	0.0889423
PPFIBP2	0.286494	0.258639	0.167414	0.0917181	0.0769772	0.0888856
RNU6-1137P	0.823141	0.904353	0.865428	0.699428	0.0769551	0.0888601
BRICD5	0.627306	0.607647	0.732754	0.795412	0.076892	0.0887873
PPT2-EGFL8	0.162498	0.103407	0.243291	0.305304	0.076888	0.0887826
HNRNPA1P70	0.774379	0.822987	0.694412	0.621505	0.0768807	0.0887742
SPEM1	0.405659	0.389503	0.46205	0.585273	0.0768421	0.0887296
STRADB	0.887253	0.926477	0.767226	0.746026	0.0767556	0.0886297
DLG3-AS1	0.413796	0.487565	0.337482	0.284942	0.0767342	0.0886051
COX6CP4	0.890005	0.822984	0.775997	0.679212	0.0767172	0.0885854
RNU6-490P	0.756723	0.778903	0.905281	0.93295	0.0766831	0.0885461
C3orf83	0.669806	0.709045	0.765718	0.873472	0.0766803	0.0885427
RSPH6A	0.562938	0.67959	0.470484	0.525478	0.0766724	0.0885337
LINC00486	0.611589	0.47624	0.621173	0.68693	0.07657	0.0884154
PHYHD1	0.573959	0.574609	0.606018	0.75899	0.0765049	0.0883403
TLR2	0.828548	0.922323	0.819366	0.70668	0.0764565	0.0882844
CNN2P1	0.745486	0.841633	0.728165	0.626119	0.0764558	0.0882835
DOK2	0.537983	0.562397	0.422721	0.380028	0.0764123	0.0882334
MIR1178	0.75257	0.720855	0.844877	0.914355	0.0763837	0.0882003
PIK3R6	0.660363	0.720638	0.599848	0.514147	0.0763413	0.0881513
BANP	0.78516	0.792555	0.650646	0.624283	0.0763131	0.0881187
MIR155HG	0.7311	0.747618	0.594978	0.580122	0.0763098	0.088115
CLCN4	0.954209	0.968847	0.949156	0.782097	0.0762537	0.0880502
RNU6-806P	0.917301	0.968951	0.900048	0.762729	0.0762357	0.0880293
YIF1B	0.55157	0.527935	0.430116	0.36208	0.0762076	0.087997
ATG4A	0.612746	0.570102	0.522449	0.408903	0.0761054	0.0878789
NRSN2	0.520904	0.603594	0.72593	0.665364	0.075908	0.087651
RNU6-37P	0.761578	0.711329	0.84293	0.909395	0.0758123	0.0875405
MIR188	0.639623	0.834934	0.808682	0.786476	0.0757561	0.0874757
MIR532	0.639623	0.834934	0.808682	0.786476	0.0757561	0.0874757
WDR86-AS1	0.626754	0.772609	0.581428	0.598015	0.0756072	0.0873036
LINGO4	0.513916	0.536442	0.416767	0.348714	0.0755943	0.0872887
PDE8B	0.804734	0.754268	0.867167	0.956591	0.0754913	0.0871698
THY1	0.780577	0.756139	0.891601	0.937262	0.0752971	0.0869456
CCL19	0.678006	0.694487	0.577059	0.510412	0.0752763	0.0869216
ACTA1	0.250159	0.293824	0.186724	0.0937156	0.075237	0.0868762
KCNIP3	0.616513	0.648183	0.720797	0.811816	0.0751475	0.0867728
LYL1	0.192087	0.242183	0.121467	0.0427347	0.0751473	0.0867727
SLA2	0.85791	0.892541	0.768534	0.701179	0.075119	0.0867399
TGM2	0.837683	0.902369	0.769677	0.701099	0.0751182	0.086739
TNFAIP2	0.247178	0.274399	0.16664	0.0822443	0.0750369	0.0866452
C16orf54	0.729321	0.806959	0.674127	0.60228	0.0749637	0.0865606
AGAP11	0.923036	0.917041	0.788523	0.75563	0.0749194	0.0865095
BMS1P3	0.923036	0.917041	0.788523	0.75563	0.0749194	0.0865095
NCKAP1L	0.820403	0.909895	0.774529	0.703866	0.0747746	0.0863422
C19orf33	0.547612	0.672364	0.643042	0.756875	0.0747581	0.0863232
RAPGEFL1	0.74523	0.748991	0.863657	0.919039	0.0747413	0.0863039
UBA7	0.220507	0.185486	0.0998735	0.028936	0.0747278	0.0862882
PTPRCAP	0.861042	0.886771	0.755663	0.70475	0.074627	0.0861718
HPGDS	0.721991	0.827535	0.694903	0.619385	0.0745913	0.0861306
TOM1L1	0.880857	0.91327	0.802043	0.720719	0.0745681	0.0861039
MMAA	0.13771	0.0613589	0.169261	0.269102	0.0745221	0.0860508
RNU6-517P	0.821558	0.838032	0.722667	0.656144	0.0742589	0.0857468
SNORD69	0.774949	0.819102	0.905607	0.965812	0.0741964	0.0856746
RNU4-81P	0.791711	0.95816	0.94676	0.977567	0.0740539	0.0855101
MIR1302-1	0.932007	0.951081	0.903175	0.762409	0.0740211	0.0854722
MYOT	0.757296	0.77976	0.903849	0.925658	0.0739462	0.0853857
WFDC10A	0.280673	0.216733	0.127117	0.0931534	0.0738612	0.0852875
RN7SKP189	0.795077	0.915836	0.972169	0.979585	0.0738578	0.0852837
MEOX1	0.807492	0.831415	0.709108	0.649152	0.0737804	0.0851942
PRPS2	0.784794	0.743924	0.892369	0.92245	0.0737413	0.0851492
NPM1P47	0.808849	0.698905	0.887128	0.869556	0.0736375	0.0850293
IGLL1	0.709462	0.774479	0.593775	0.611463	0.0736359	0.0850274
CPXM2	0.647016	0.703007	0.766535	0.844729	0.0736315	0.0850224
FAM47C	0.833155	0.86647	0.831937	0.676881	0.0736173	0.085006
AP1B1P2	0.671596	0.759791	0.599251	0.569112	0.0735506	0.0849289
TMEM139	0.817354	0.761563	0.886517	0.956877	0.073346	0.0846926
NFKBIZ	0.332106	0.351694	0.232037	0.172706	0.0731783	0.084499
ENPP2	0.283237	0.153308	0.281075	0.356617	0.0731592	0.084477
LINC00677	0.351695	0.277058	0.23222	0.14991	0.0731071	0.0844168
ANGPTL2	0.272762	0.242589	0.177519	0.0821988	0.0730329	0.0843311
CELF2	0.801307	0.786155	0.912257	0.958628	0.0729248	0.0842063
RPLP0P2	0.547602	0.494604	0.389249	0.372112	0.0729207	0.0842016
MTND1P9	0.899627	0.862188	0.732495	0.742945	0.0729006	0.0841783
SLC2A4RG	0.826101	0.857903	0.772048	0.666317	0.0727665	0.0840235
LHCGR	0.259328	0.269557	0.163851	0.0927019	0.0726714	0.0839137
DIABLO	0.688219	0.69639	0.745043	0.87	0.072656	0.0838959
SIGLEC6	0.325387	0.393915	0.285082	0.193216	0.0726092	0.0838419
GREB1	0.543505	0.358797	0.482045	0.528337	0.0725435	0.083766
MIR2113	0.793945	0.894649	0.749499	0.697309	0.0725392	0.083761
MYL4	0.886227	0.922364	0.781317	0.746656	0.0723534	0.0835465
SNORD10	0.633056	0.539391	0.65676	0.742504	0.0723258	0.0835146
MIR941-3	0.56236	0.555984	0.72301	0.676585	0.0722382	0.0834134
MIR941-1	0.56236	0.555984	0.72301	0.676585	0.0722382	0.0834134
MSL3	0.668636	0.600231	0.732658	0.794084	0.0721996	0.083369
KRTAP5-1	0.611846	0.656592	0.50982	0.480085	0.0721775	0.0833434
RNU6-495P	0.709081	0.752951	0.806983	0.90246	0.0721512	0.083313
BTK	0.810479	0.903267	0.796589	0.699816	0.0721049	0.0832596
RN7SKP253	0.769475	0.895533	0.755075	0.698344	0.072019	0.0831604
RNU6-117P	0.705126	0.618125	0.697679	0.820029	0.071977	0.0831118
BIN2	0.725218	0.788299	0.640329	0.604563	0.0718836	0.0830041
BCAM	0.262551	0.302119	0.211785	0.110229	0.0718678	0.0829858
RNF112	0.758261	0.823319	0.892445	0.949092	0.0717897	0.0828956
OR4K15	0.64734	0.608253	0.731892	0.792244	0.0717879	0.0828935
TRAPPC8	0.754545	0.754129	0.661058	0.583336	0.0715569	0.0826268
SLC34A2	0.664316	0.746865	0.586761	0.56504	0.0715237	0.0825885
ARHGAP30	0.608075	0.654157	0.523781	0.470764	0.0713815	0.0824243
EPCAM	0.918116	0.929409	0.893182	0.751526	0.0713804	0.082423
CBFA2T3	0.512933	0.565986	0.435954	0.379415	0.071362	0.0824018
ADORA3	0.845929	0.735945	0.821732	0.936294	0.0713578	0.0823969
SLC25A53	0.179332	0.0139442	0.0163733	0.0134819	0.0713396	0.0823758
DEFA10P	0.701377	0.748587	0.631736	0.560361	0.0712135	0.0822302
BCKDK	0.217039	0.253613	0.125022	0.0749177	0.0711431	0.082149
TSR2	0.231252	0.0513928	0.0665494	0.0957471	0.0711016	0.0821011
TPPP2	0.573689	0.491484	0.602604	0.69042	0.0710875	0.0820848
CXorf65	0.744711	0.928162	0.906674	0.870242	0.0710581	0.0820508
KDM5C-IT1	0.79951	0.749691	0.867249	0.93829	0.0710487	0.0820399
C19orf45	0.734403	0.768926	0.640007	0.591954	0.070994	0.0819768
CBX3P3	0.875205	0.745057	0.847396	0.941968	0.0708699	0.0818335
PCYT1B-AS1	0.327707	0.29486	0.404006	0.477907	0.0708611	0.0818233
RND3	0.779358	0.818312	0.656862	0.662989	0.07084	0.081799
MIR30D	0.513307	0.616382	0.677166	0.693994	0.0707653	0.0817127
RNU6-229P	0.888595	0.747211	0.891332	0.934907	0.070729	0.0816708
MPP4	0.930461	0.937754	0.811054	0.778342	0.0707048	0.0816429
MTND2P7	0.950263	0.955771	0.85037	0.787838	0.070539	0.0814514
SLC19A1	0.778642	0.742921	0.859742	0.924047	0.070527	0.0814376
PYCARD	0.19356	0.237129	0.137653	0.0486788	0.0704183	0.081312
PCSK1	0.814831	0.714245	0.894517	0.876287	0.070415	0.0813083
NTF6B	0.722358	0.734142	0.620146	0.566062	0.07035	0.0812332
OSTN	0.591758	0.628873	0.742554	0.753839	0.0702917	0.0811659
PRCC	0.155215	0.221663	0.103701	0.0301985	0.0701225	0.0809705
CELF2-AS1	0.777157	0.810355	0.905024	0.951157	0.070109	0.0809549
PCDH9-AS3	0.843631	0.907185	0.815886	0.712931	0.0700718	0.0809119
PAQR6	0.420405	0.321895	0.421191	0.519973	0.0700317	0.0808657
AMBN	0.866951	0.73775	0.813573	0.928193	0.0700212	0.0808536
ANGPT1	0.231857	0.190597	0.101171	0.0552119	0.0700102	0.0808408
MAGED2	0.719741	0.57246	0.750929	0.72427	0.0699522	0.0807738
FBXO2	0.620248	0.625074	0.703518	0.79177	0.0698687	0.0806774
DOC2GP	0.31295	0.299541	0.186816	0.151717	0.069766	0.0805588
LGALS1	0.108053	0.196116	0.0388276	0.0176483	0.0697132	0.0804979
SPATA9	0.903325	0.932097	0.841661	0.7502	0.0696901	0.0804712
HMGA1	0.580976	0.700193	0.520731	0.540465	0.0696385	0.0804116
C21orf128	0.275813	0.452138	0.437659	0.371236	0.0696226	0.0803932
RBP7	0.747937	0.825195	0.718936	0.630641	0.0695998	0.080367
HLA-DRB9	0.889417	0.942106	0.809075	0.762493	0.0695833	0.0803479
RNU7-88P	0.661075	0.668436	0.813172	0.792956	0.0695714	0.0803341
HIST2H2BB	0.0909644	0.0557405	0.185393	0.228133	0.0695199	0.0802747
HNRNPH1	0.196141	0.217999	0.156825	0.0380309	0.0694916	0.080242
UPK1A-AS1	0.334885	0.378941	0.254421	0.200002	0.0694148	0.0801534
SAMD9	0.175156	0.169414	0.0363071	0.0315988	0.069216	0.0799238
LINC00092	0.22866	0.241064	0.137414	0.0720604	0.0691826	0.0798851
HRH4	0.832315	0.681052	0.801292	0.863659	0.0691547	0.0798529
RNU6-49P	0.817749	0.978771	0.983482	0.968624	0.0691488	0.0798462
DHRS4-AS1	0.656642	0.700191	0.586466	0.518585	0.0691027	0.0797929
RAP2C	0.244357	0.173484	0.119868	0.0565643	0.0690739	0.0797597
AIFM2	0.221867	0.156992	0.101156	0.0347083	0.0690536	0.0797362
CFL1P4	0.903314	0.898535	0.749298	0.78037	0.0689474	0.0796136
MIA2	0.765007	0.793782	0.899351	0.928846	0.0689094	0.0795698
CALML3-AS1	0.732198	0.72561	0.83067	0.888927	0.0686512	0.0792716
RPL7AP26	0.885773	0.942105	0.858952	0.753173	0.0685905	0.0792015
AZU1	0.792475	0.783381	0.676383	0.632611	0.0685624	0.079169
NIP7P1	0.92046	0.773086	0.903167	0.953658	0.068555	0.0791605
SMIM10	0.835418	0.827821	0.805596	0.666918	0.0684446	0.079033
LINC00269	0.750942	0.908655	0.909632	0.908679	0.0684376	0.0790249
SNORD64	0.731535	0.620284	0.721061	0.812897	0.0683722	0.0789494
SIRPB2	0.606742	0.643829	0.547655	0.462831	0.0683658	0.078942
RN7SKP230	0.781648	0.591668	0.698216	0.665641	0.0681891	0.078738
OR2AF1P	0.727743	0.845623	0.911564	0.868761	0.0681395	0.0786807
IRF7	0.179195	0.237464	0.120876	0.0539397	0.0681173	0.0786551
RNU7-136P	0.820647	0.770148	0.879866	0.952685	0.0680768	0.0786083
PPP2R3A	0.590733	0.533738	0.616757	0.721352	0.0680155	0.0785375
CDX4	0.552453	0.698174	0.679689	0.554827	0.0679661	0.0784804
SH3TC1	0.758949	0.82867	0.740565	0.638691	0.0679584	0.0784716
KRT222	0.317742	0.389399	0.400243	0.507908	0.0679421	0.0784528
RASSF3	0.163901	0.197593	0.0852085	0.0234481	0.0679273	0.0784356
BCL7C	0.0938991	0.0514378	0.178444	0.22393	0.0679209	0.0784282
THRA	0.79553	0.75149	0.88697	0.920195	0.0678982	0.0784021
MIR139	0.773792	0.814666	0.905291	0.943083	0.0678944	0.0783977
RN7SL844P	0.889366	0.769415	0.852487	0.9571	0.0677343	0.0782129
RNU6-560P	0.232245	0.188268	0.110068	0.0577936	0.067623	0.0780843
RNU6-1082P	0.815503	0.776504	0.872485	0.955403	0.0672831	0.0776918
ETS1	0.593254	0.604207	0.71349	0.74806	0.0672558	0.0776603
APH1B	0.727135	0.760377	0.610089	0.612712	0.0672196	0.0776185
MTHFD2P7	0.49554	0.491959	0.36893	0.351029	0.0671956	0.0775908
BACH1-AS1	0.675359	0.762724	0.636473	0.578059	0.0671122	0.0774945
CATSPERB	0.848978	0.893176	0.837792	0.712629	0.0670822	0.0774598
NLRP7	0.869393	0.742349	0.893452	0.915078	0.0670546	0.077428
TNFSF10	0.518066	0.493643	0.371368	0.375131	0.0668757	0.0772214
TRBV1	0.39019	0.369963	0.303547	0.219089	0.0668481	0.0771895
MBNL1	0.823215	0.887748	0.755321	0.71211	0.0667884	0.0771206
IGKV5-2	0.921677	0.946552	0.932249	0.780627	0.0667788	0.0771095
RNU7-87P	0.812735	0.885086	0.735102	0.717287	0.0667743	0.0771043
LAMB2	0.134295	0.0417784	0.211876	0.195213	0.0666344	0.0769428
RNA5SP426	0.869364	0.922236	0.882662	0.744301	0.0666069	0.0769111
DYNLL1P1	0.806909	0.870589	0.776007	0.685997	0.066498	0.0767853
RNU6-332P	0.706722	0.683258	0.844613	0.801484	0.0663406	0.0766035
MIR1205	0.864741	0.908174	0.785908	0.738029	0.0663079	0.0765658
NLRP13	0.753558	0.709608	0.836061	0.877908	0.0662701	0.0765222
GIMAP1	0.742739	0.64875	0.763697	0.834261	0.0662646	0.0765158
LDHD	0.17193	0.0747308	0.165981	0.261991	0.0662406	0.076488
ADAM33	0.192845	0.25449	0.195674	0.0724638	0.0661784	0.0764162
TMC8	0.459851	0.578805	0.455756	0.396516	0.066171	0.0764077
LBX2	0.23402	0.22633	0.125665	0.0787943	0.0661399	0.0763718
NTF4	0.234829	0.277818	0.151956	0.110296	0.0660801	0.0763027
PPAPDC3	0.709936	0.656262	0.715442	0.836702	0.0660236	0.0762375
MIR5583-1	0.69767	0.7556	0.808711	0.876412	0.0659707	0.0761764
BATF2	0.256988	0.235444	0.170895	0.0877473	0.0658659	0.0760554
LINC00400	0.777803	0.807969	0.91183	0.932252	0.0658493	0.0760362
CELF2-AS2	0.668142	0.688178	0.742753	0.838037	0.0658347	0.0760194
RNU6-1306P	0.416097	0.290768	0.398156	0.472424	0.0657878	0.0759652
RNU7-66P	0.80611	0.834228	0.76567	0.660981	0.0657472	0.0759183
SETD7	0.81212	0.812834	0.668575	0.696453	0.0657252	0.0758929
SCARNA15	0.85725	0.860011	0.772564	0.701715	0.0657148	0.0758809
SNORD103B	0.842603	0.761539	0.90055	0.934702	0.0656162	0.075767
R3HCC1	0.407098	0.279073	0.333137	0.449025	0.0656007	0.0757491
LINC00381	0.945137	0.98425	0.924805	0.808175	0.0655937	0.075741
TRDJ1	0.841948	0.887342	0.751318	0.726697	0.0654182	0.0755384
OR6K3	0.700151	0.669382	0.80104	0.824367	0.0654089	0.0755277
LY86-AS1	0.7564	0.777288	0.879842	0.910081	0.0653632	0.0754749
SFTPA1	0.817921	0.884947	0.783383	0.703767	0.0652863	0.0753861
TLX1NB	0.389681	0.398	0.277951	0.251755	0.0652218	0.0753117
LINC00396	0.731546	0.762486	0.838162	0.898385	0.0651832	0.0752671
LDHB	0.899429	0.864832	0.832658	0.725367	0.0651681	0.0752496
KCNAB3	0.45381	0.41141	0.537875	0.575336	0.065145	0.0752229
ZNF788	0.644363	0.646493	0.598946	0.773824	0.0651363	0.075213
C4orf45	0.882269	0.746103	0.85366	0.921549	0.0651255	0.0752004
BEND3P2	0.737188	0.79657	0.639573	0.648052	0.0650852	0.075154
C1orf61	0.161598	0.246623	0.120021	0.0690831	0.0650288	0.0750888
MIR199B	0.388409	0.354804	0.293678	0.217951	0.0648837	0.0749212
MIR3154	0.388409	0.354804	0.293678	0.217951	0.0648837	0.0749212
CEACAM21	0.496029	0.403096	0.494526	0.586404	0.0648117	0.0748382
YBX1P7	0.369664	0.412711	0.297155	0.244927	0.0646637	0.0746672
PHKA2-AS1	0.650091	0.584566	0.676649	0.764557	0.0645686	0.0745574
SMAD1	0.503921	0.388255	0.397872	0.536042	0.0645566	0.0745435
POP4	0.83019	0.908849	0.781021	0.734522	0.0645411	0.0745256
RN7SL36P	0.839979	0.742666	0.891463	0.908132	0.0644992	0.0744773
XXYLT1-AS2	0.839979	0.742666	0.891463	0.908132	0.0644992	0.0744773
P2RY4	0.796969	0.941815	0.946811	0.94878	0.0644967	0.0744744
SETP11	0.948402	0.924478	0.842554	0.786984	0.0644865	0.0744625
TSACC	0.690713	0.622328	0.722025	0.801678	0.0644303	0.0743977
LY6K	0.811677	0.903754	0.776309	0.727863	0.0643627	0.0743196
KIAA1462	0.11584	0.0988089	0.19331	0.259757	0.0643496	0.0743045
RNU6-722P	0.335372	0.361697	0.458217	0.489125	0.0641936	0.0741244
ABCA17P	0.784558	0.793	0.896096	0.932569	0.0641573	0.0740824
MAGED1	0.802808	0.961454	0.958246	0.906066	0.0641252	0.0740454
RSPH10B	0.241009	0.331855	0.216813	0.153135	0.0641242	0.0740443
ITGAL	0.874602	0.900788	0.744943	0.782334	0.0640936	0.0740089
OR5BK1P	0.802124	0.857017	0.770187	0.680633	0.0639646	0.07386
PARP15	0.769891	0.775768	0.732497	0.902037	0.0639608	0.0738556
C2orf73	0.371252	0.380379	0.493429	0.512239	0.0639381	0.0738294
GPR31	0.771756	0.854702	0.729336	0.680679	0.0639055	0.0737918
SYNE1-AS1	0.13211	0.106912	0.265274	0.217249	0.0638237	0.0736973
LSP1	0.758016	0.70223	0.637104	0.589779	0.0638168	0.0736893
MPG	0.601656	0.437089	0.456366	0.488373	0.0637626	0.0736267
RHBDF1	0.601656	0.437089	0.456366	0.488373	0.0637626	0.0736267
RN7SL771P	0.792108	0.781915	0.701614	0.635546	0.0637581	0.0736216
VIP	0.901991	0.907551	0.845116	0.74903	0.0636996	0.073554
NSUN5P2	0.945456	0.808049	0.959362	0.958867	0.0636866	0.073539
RN7SL69P	0.713693	0.726979	0.600074	0.587712	0.0635463	0.0733769
HTR7P1	0.843063	0.828195	0.750588	0.685436	0.0633773	0.0731818
SYNJ2-IT1	0.856549	0.76181	0.894386	0.932347	0.0633705	0.073174
MIR339	0.775215	0.841698	0.908664	0.939307	0.0632979	0.0730901
MRPL2P1	0.757756	0.719847	0.813353	0.887996	0.0632851	0.0730753
ART4	0.913289	0.939474	0.84959	0.775682	0.0632694	0.0730572
ICAM2	0.358013	0.379003	0.288827	0.218455	0.0630292	0.0727798
FAM65C	0.133688	0.215152	0.115403	0.0383045	0.0628677	0.0725934
HMGA1P5	0.507986	0.593259	0.42643	0.459688	0.0627669	0.0724769
PCED1B-AS1	0.79091	0.956764	0.849931	0.819394	0.0627586	0.0724674
COLEC10	0.821133	0.879585	0.835989	0.709448	0.0627349	0.07244
RNU7-126P	0.450766	0.327331	0.451955	0.495367	0.0626891	0.0723871
MIR33B	0.662107	0.550095	0.673982	0.720873	0.0626762	0.0723722
PARP10	0.730481	0.789	0.658487	0.628414	0.0626255	0.0723137
OPLAH	0.691744	0.624526	0.738	0.795279	0.0625952	0.0722788
OR4K1	0.43797	0.399685	0.518451	0.556895	0.0624424	0.0721023
MIR4769	0.868241	0.763727	0.891011	0.933202	0.0624324	0.0720907
CROCCP1	0.807193	0.917881	0.944657	0.970748	0.0622954	0.0719325
TBCA	0.812493	0.779409	0.85103	0.945729	0.0622953	0.0719324
CD247	0.846245	0.914171	0.764347	0.766281	0.0622685	0.0719015
RAD1P1	0.871062	0.814779	0.941312	0.974847	0.0620638	0.0716651
NSD1	0.834367	0.739322	0.777645	0.903505	0.0618952	0.0714704
RN7SKP213	0.854743	0.869807	0.785644	0.714114	0.061856	0.0714252
RPL4	0.826578	0.907391	0.841431	0.734115	0.0618431	0.0714103
SLC5A5	0.448817	0.391764	0.490401	0.561371	0.061839	0.0714055
MIR548F2	0.778447	0.769012	0.902053	0.891928	0.0618244	0.0713886
PRR15	0.08943	0.215643	0.115186	0.0478462	0.0617981	0.0713583
TMEM106A	0.226187	0.26383	0.178531	0.0983706	0.0617979	0.071358
RNU6-409P	0.802813	0.863959	0.742903	0.700344	0.0617777	0.0713347
PDE1A	0.183625	0.112261	0.168247	0.283407	0.061732	0.071282
P2RY13	0.885886	0.924334	0.85525	0.757823	0.0616479	0.0711849
LINC00485	0.19457	0.234102	0.140173	0.069968	0.0616132	0.0711448
EEF1A1P4	0.764465	0.75812	0.818742	0.911699	0.0615256	0.0710437
CYP2E1	0.852462	0.738456	0.860132	0.905328	0.0615147	0.0710311
SLC37A3	0.546687	0.532054	0.421744	0.412192	0.0615123	0.0710283
LINC00557	0.832069	0.760974	0.816854	0.931486	0.0614955	0.0710089
VSIG4	0.751343	0.866223	0.773914	0.695778	0.0614776	0.0709883
GABRG1	0.0590714	0.0189965	0.109911	0.18339	0.0614081	0.070908
RNU1-104P	0.873842	0.930554	0.839713	0.761038	0.0613818	0.0708775
RN7SKP235	0.476867	0.393994	0.372019	0.305276	0.0612949	0.0707773
UNC13D	0.222126	0.251478	0.193299	0.0891421	0.0612187	0.0706893
SLC22A18	0.787343	0.822535	0.735644	0.660073	0.0611167	0.0705715
SNORA81	0.153606	0.122096	0.185472	0.285008	0.0611042	0.070557
MIR124-2	0.108362	0.187356	0.190009	0.043092	0.0610175	0.0704569
KIF12	0.270056	0.253064	0.330563	0.408774	0.0610131	0.0704518
C6orf123	0.321696	0.281477	0.194151	0.173607	0.0609817	0.0704156
MACC1	0.547916	0.548917	0.469034	0.402746	0.0609503	0.0703794
HRCT1	0.913475	0.940064	0.896143	0.780517	0.0609501	0.0703791
GLYCTK-AS1	0.21741	0.229649	0.151574	0.076753	0.0608994	0.0703205
LINC00577	0.469803	0.427098	0.476937	0.591129	0.0607374	0.0701335
KRTAP29-1	0.314413	0.255012	0.34693	0.42321	0.0607149	0.0701076
SETP17	0.890094	0.880539	0.767404	0.761189	0.0606441	0.0700257
RNU6-1065P	0.932984	0.958128	0.897648	0.798625	0.0606411	0.0700224
MIR4491	0.886272	0.918742	0.830477	0.759133	0.0605637	0.0699329
OSM	0.604364	0.621211	0.523741	0.472353	0.0604722	0.0698273
RN7SL288P	0.906608	0.913991	0.901024	0.768163	0.0603834	0.0697247
LCK	0.774775	0.67149	0.616358	0.641417	0.0602701	0.069594
ASB5	0.872896	0.772922	0.912013	0.926929	0.0600682	0.0693608
CSTA	0.82469	0.843186	0.825796	0.693901	0.0599133	0.0691819
TMC4	0.229482	0.254209	0.188316	0.0969868	0.0598242	0.069079
IL2RA	0.947611	0.965728	0.813249	0.884766	0.0598173	0.069071
TFEC	0.782399	0.840356	0.752378	0.67449	0.0598033	0.0690549
AGGF1P3	0.363	0.340549	0.373978	0.494292	0.0597346	0.0689756
C20orf197	0.840376	0.873678	0.757314	0.72663	0.0597139	0.0689517
HOXB-AS3	0.0691547	0.0409639	0.113269	0.198814	0.0596947	0.0689295
COX6A2	0.577131	0.560659	0.621494	0.713926	0.059523	0.0687312
TRAJ7	0.81442	0.84514	0.72794	0.700762	0.0595083	0.0687143
YWHAZP3	0.831449	0.796316	0.919377	0.938788	0.0593224	0.0684996
EIF4A1P13	0.864554	0.925338	0.772296	0.80029	0.0592547	0.0684215
RNU6-20P	0.647275	0.609412	0.716956	0.761728	0.0592447	0.0684098
LSM6	0.939179	0.812216	0.915775	0.969938	0.0592387	0.0684029
ABCB11	0.862545	0.868235	0.776673	0.727745	0.0592095	0.0683693
UBE2Q2P10	0.915407	0.90929	0.856816	0.767651	0.0591965	0.0683542
C10orf71	0.921385	0.973411	0.895755	0.809725	0.0591905	0.0683473
SNORD111B	0.786397	0.842	0.913187	0.935438	0.0589882	0.0681137
NOL3	0.593651	0.466111	0.513807	0.610448	0.0588278	0.0679284
MORC2-AS1	0.947654	0.942776	0.87719	0.803133	0.0587162	0.0677997
RNU6-116P	0.795924	0.810196	0.775713	0.661352	0.058707	0.067789
NPR2	0.590028	0.521936	0.510796	0.656826	0.058641	0.0677128
C9orf116	0.188788	0.178748	0.284214	0.313508	0.0585788	0.067641
OR4N5	0.760142	0.809093	0.892521	0.900233	0.058562	0.0676215
APOBEC3A	0.851096	0.707776	0.775043	0.845422	0.0585135	0.0675655
TGIF2	0.492819	0.445917	0.418075	0.332079	0.0584989	0.0675488
TMEM178A	0.39818	0.362384	0.424571	0.519976	0.0584255	0.0674639
MPEG1	0.887438	0.931586	0.820787	0.780646	0.0583451	0.0673711
SIGLEC12	0.558065	0.54779	0.477922	0.413743	0.0582704	0.0672848
RNU6-29P	0.74702	0.781992	0.852685	0.895757	0.0582592	0.0672719
LINC00632	0.779387	0.667078	0.82019	0.791219	0.0581547	0.0671513
KIR2DL1	0.819459	0.729774	0.824017	0.893358	0.0580813	0.0670665
SOSTDC1	0.910091	0.939774	0.800434	0.823718	0.057983	0.066953
RNU6-354P	0.926174	0.942059	0.857027	0.796917	0.0579069	0.0668651
CCL3	0.550941	0.534231	0.446883	0.412948	0.0579008	0.0668581
RNU5D-2P	0.87614	0.86835	0.759585	0.753903	0.0578508	0.0668003
GRIN2C	0.0958933	0.196217	0.0830205	0.037833	0.0578482	0.0667973
CNOT6LP1	0.865769	0.796188	0.909078	0.952858	0.0578296	0.0667758
RPS26P34	0.813211	0.776614	0.885354	0.923277	0.057788	0.0667279
FCRL6	0.785181	0.818732	0.704093	0.677028	0.0577456	0.0666789
EDNRA	0.703196	0.76834	0.66669	0.609571	0.057633	0.0665489
GRAMD1B	0.950049	0.821065	0.957736	0.954149	0.0576174	0.0665308
RNU6-1020P	0.803935	0.807749	0.890453	0.940424	0.0575919	0.0665014
SSX8	0.703663	0.751732	0.786339	0.86144	0.0575069	0.0664033
NCOA7-AS1	0.846027	0.796691	0.733084	0.696732	0.0574665	0.0663566
OR6E1P	0.703135	0.677679	0.770018	0.824369	0.0574553	0.0663436
IL1R1	0.205962	0.148276	0.11179	0.0477324	0.0574328	0.0663177
ITFG1	0.894407	0.823879	0.950519	0.97213	0.0573622	0.0662361
SCO1	0.165916	0.206105	0.150191	0.0504665	0.0572744	0.0661348
RN7SKP20	0.821484	0.916986	0.953823	0.968133	0.0571827	0.0660289
C14orf164	0.0874952	0.0346467	0.117521	0.192778	0.0571819	0.066028
MTND6P17	0.910711	0.801971	0.868696	0.957461	0.0571641	0.0660074
MIR4799	0.809673	0.835116	0.692126	0.735298	0.0571565	0.0659986
TLR3	0.773957	0.64803	0.780188	0.784645	0.0570964	0.0659293
LINC00710	0.825416	0.846722	0.936885	0.959315	0.0570732	0.0659025
MIR1301	0.907616	0.788173	0.888629	0.941248	0.0570365	0.0658601
SPATC1L	0.217134	0.165864	0.10036	0.0705966	0.0570036	0.0658221
MYL10	0.447646	0.599562	0.477772	0.514911	0.0569475	0.0657574
GSDMA	0.742694	0.783539	0.853859	0.887342	0.0568937	0.0656952
ARSI	0.255763	0.138238	0.234497	0.291779	0.0568348	0.0656272
TRGV7	0.182235	0.208961	0.112262	0.0649994	0.0568243	0.065615
CHCHD4P3	0.352352	0.25413	0.338121	0.413129	0.0567366	0.0655138
NCKAP5	0.16782	0.214141	0.119118	0.0614493	0.0567353	0.0655123
CDKN1B	0.186372	0.152363	0.199015	0.304175	0.0567208	0.0654955
C22orf34	0.457418	0.503512	0.436089	0.347391	0.0567187	0.0654931
CREB5	0.72422	0.812114	0.801687	0.884177	0.0566895	0.0654594
DPP6	0.64792	0.603875	0.63356	0.753938	0.0566112	0.065369
RNU1-38P	0.645977	0.710094	0.659532	0.553467	0.0565637	0.0653141
FAM196B	0.191592	0.132437	0.244445	0.282704	0.0565595	0.0653093
CEBPE	0.720796	0.766684	0.716238	0.612266	0.0565161	0.0652592
RNA5SP478	0.895978	0.881757	0.830289	0.752546	0.0561684	0.0648577
ELK2AP	0.774641	0.703407	0.805733	0.858419	0.0560886	0.0647655
KIAA1024L	0.769679	0.905288	0.844862	0.774157	0.0558505	0.0644906
TRDV2	0.784967	0.75773	0.716828	0.636999	0.0558465	0.064486
HAMP	0.816098	0.818183	0.876601	0.95309	0.0558427	0.0644816
GPR37L1	0.889425	0.791315	0.905614	0.941685	0.055675	0.0642879
SLC2A14	0.750035	0.61376	0.750168	0.707312	0.0556731	0.0642858
MIR4306	0.89934	0.912361	0.830588	0.774342	0.0555768	0.0641746
C20orf195	0.859001	0.922644	0.885152	0.771726	0.0555645	0.0641604
SOX5	0.235722	0.220727	0.282514	0.363314	0.0555493	0.0641428
RPL21P44	0.692716	0.76104	0.831486	0.821857	0.0555407	0.0641328
RNU6-377P	0.865541	0.863293	0.783347	0.734487	0.0555124	0.0641002
APBB1IP	0.620935	0.552792	0.67553	0.536834	0.0554827	0.0640659
TRAJ25	0.760237	0.794483	0.67793	0.661476	0.0554792	0.0640618
TRAJ26	0.760237	0.794483	0.67793	0.661476	0.0554792	0.0640618
MIR548J	0.803343	0.791915	0.896928	0.917658	0.055467	0.0640477
TRBV2	0.861058	0.919812	0.815261	0.770082	0.0554622	0.0640422
F2RL3	0.39709	0.407869	0.320605	0.273402	0.055447	0.0640247
MIR1225	0.830379	0.812198	0.877873	0.955516	0.0554116	0.0639838
CTAGE9	0.780541	0.825937	0.914921	0.902768	0.0553551	0.0639185
OR2B6	0.79946	0.891178	0.76077	0.751103	0.055322	0.0638803
GCA	0.154395	0.174832	0.104667	0.0319204	0.0550734	0.0635933
IFIH1	0.154395	0.174832	0.104667	0.0319204	0.0550734	0.0635933
NTMT1	0.353647	0.380477	0.345437	0.236287	0.0550528	0.0635695
RNA5SP429	0.822716	0.856601	0.714372	0.760262	0.0550017	0.0635105
RNU7-131P	0.80363	0.842725	0.764905	0.693773	0.0549995	0.063508
MIR4692	0.439085	0.485638	0.500806	0.590751	0.0549705	0.0634745
NXT2	0.820534	0.77677	0.924262	0.868478	0.0549146	0.0634099
RPS26P21	0.810086	0.835219	0.886679	0.953582	0.0548997	0.0633927
SERPINB10	0.888503	0.815727	0.911387	0.968799	0.0548552	0.0633413
KRTAP12-3	0.603689	0.486978	0.567364	0.632929	0.0546913	0.063152
LAG3	0.230373	0.21932	0.313309	0.348318	0.0545506	0.0629896
GM2A	0.782411	0.891221	0.773051	0.75052	0.0543214	0.062725
VN1R64P	0.869064	0.769656	0.862215	0.920245	0.0542909	0.0626898
NSRP1	0.950979	0.971116	0.933482	0.830495	0.0542133	0.0626001
RNA5SP117	0.906702	0.946455	0.8891	0.798468	0.0542038	0.0625891
RNU6-100P	0.825477	0.821481	0.900171	0.95105	0.0541597	0.0625383
SLC9C2	0.887833	0.870381	0.786637	0.760141	0.0540361	0.0623955
RIMBP3	0.915668	0.906387	0.827816	0.786613	0.0540118	0.0623675
PRSS53	0.573269	0.571559	0.572122	0.697017	0.0540003	0.0623541
PCNAP4	0.785576	0.857997	0.904054	0.92675	0.0539532	0.0622998
VN1R3	0.146998	0.0917894	0.183096	0.239862	0.0538862	0.0622224
C2orf71	0.864589	0.776779	0.906238	0.911069	0.0538648	0.0621977
SNORD108	0.688384	0.67476	0.759018	0.807442	0.0538505	0.0621812
OAS2	0.395433	0.273252	0.397042	0.399738	0.0537814	0.0621014
ARPC1B	0.773784	0.793356	0.682304	0.67223	0.0537185	0.0620287
MIR4513	0.296946	0.32302	0.228001	0.18812	0.0536733	0.0619766
LINC00919	0.876089	0.932731	0.825966	0.790234	0.0536612	0.0619626
IGHJ5	0.731548	0.673522	0.625708	0.588303	0.05364	0.0619381
RNA5SP150	0.826828	0.88115	0.945207	0.961693	0.053628	0.0619243
LINC00499	0.772828	0.831624	0.886354	0.912298	0.0536038	0.0618964
RMRPP2	0.891533	0.834869	0.948653	0.973418	0.0535809	0.0618699
SFRP4	0.904878	0.943298	0.910974	0.800833	0.0535086	0.0617865
TXNDC8	0.969949	0.967222	0.944121	0.839095	0.0534897	0.0617646
SLAMF6	0.485332	0.438482	0.364844	0.356074	0.05345	0.0617187
OR7D1P	0.744827	0.673576	0.816682	0.78406	0.0533438	0.0615961
RNU6-478P	0.894832	0.920453	0.851534	0.779742	0.0533154	0.0615633
RNU6-1105P	0.716078	0.769572	0.690045	0.621698	0.053215	0.0614474
DUSP8P2	0.808203	0.775804	0.877786	0.908647	0.0530212	0.0612236
TNFRSF25	0.556875	0.593963	0.470753	0.475074	0.0529253	0.0611129
RAP2C-AS1	0.28238	0.274699	0.151779	0.211714	0.0529021	0.0610861
SNORD116-25	0.536245	0.536187	0.592664	0.664948	0.0528805	0.0610611
SIT1	0.83287	0.825048	0.703436	0.758294	0.0528152	0.0609857
ZNF765	0.66263	0.634395	0.622664	0.52264	0.0528106	0.0609804
LINC00856	0.830136	0.841209	0.933723	0.947191	0.0527536	0.0609146
AKR1D1P1	0.887839	0.91872	0.78369	0.825182	0.0526965	0.0608487
SIGLEC17P	0.816015	0.682257	0.800529	0.74389	0.0526355	0.0607783
GPR171	0.925695	0.966239	0.905277	0.821934	0.052627	0.0607684
ITGAX	0.703427	0.740133	0.612345	0.628543	0.0526163	0.0607561
ITM2A	0.154823	0.0449476	0.0302506	0.0277274	0.052597	0.0607337
HGD	0.879904	0.766717	0.846597	0.906686	0.0525716	0.0607044
SERTM1	0.656225	0.651131	0.723527	0.778814	0.05255	0.0606795
ERC1	0.209902	0.278649	0.289367	0.35809	0.0525293	0.0606556
MIR3161	0.923114	0.961931	0.872229	0.822615	0.0525077	0.0606307
RN7SL648P	0.752889	0.82634	0.890484	0.8683	0.0524489	0.0605628
RTKN	0.326035	0.281868	0.418303	0.383328	0.052368	0.0604693
GPR151	0.337268	0.304623	0.380286	0.44448	0.0523308	0.0604264
RASAL3	0.171033	0.17902	0.122307	0.0475579	0.0523034	0.0603947
NUDT19P5	0.824687	0.813347	0.906095	0.93595	0.0522376	0.0603188
PHF6	0.4058	0.495369	0.533993	0.532848	0.0521389	0.0602048
RNU2-18P	0.931004	0.835544	0.947376	0.97299	0.0519598	0.0599981
IDO1	0.793054	0.705013	0.836011	0.828	0.0519423	0.0599778
LINC01035	0.824972	0.888863	0.774033	0.755201	0.0518116	0.0598269
ATP6V0D2	0.621002	0.61869	0.51738	0.515259	0.0517751	0.0597848
ARHGEF2	0.471918	0.385755	0.490809	0.526498	0.0517677	0.0597762
GLIS3-AS1	0.831831	0.922744	0.84858	0.77831	0.0516656	0.0596583
FHP1	0.789847	0.811596	0.857077	0.924845	0.0516621	0.0596543
ARHGAP40	0.7775	0.820983	0.744607	0.679741	0.051551	0.059526
GK-IT1	0.853173	0.969913	0.984176	0.952651	0.0513452	0.0592883
VPS9D1-AS1	0.667289	0.6031	0.668402	0.747894	0.0513365	0.0592783
RN7SKP248	0.893713	0.950239	0.872347	0.806881	0.0512935	0.0592287
MIR4437	0.898017	0.921017	0.792407	0.832103	0.0512647	0.0591954
PCOLCE-AS1	0.366536	0.414779	0.335398	0.273524	0.0512536	0.0591826
RN7SL611P	0.877327	0.900974	0.830964	0.76693	0.0511525	0.0590658
RPS21P8	0.843888	0.863312	0.78853	0.732262	0.0511339	0.0590443
HOXB4	0.0687582	0.064023	0.106957	0.1912	0.0509827	0.0588698
MFNG	0.499668	0.546837	0.465376	0.407043	0.0509664	0.0588509
OR2P1P	0.19551	0.227198	0.133642	0.0973699	0.0508596	0.0587276
RNU6-864P	0.795051	0.82037	0.928606	0.867188	0.0508435	0.058709
LRRC70	0.942462	0.941082	0.911846	0.817845	0.0508348	0.058699
RNA5SP123	0.904217	0.901519	0.824922	0.785427	0.0508124	0.0586731
LINC00686	0.832993	0.854537	0.926051	0.957387	0.0507887	0.0586458
PCAT2	0.902536	0.801056	0.901385	0.936835	0.0507655	0.0586189
RNPEPL1	0.861759	0.874117	0.77685	0.758437	0.0507566	0.0586086
MOB2	0.698778	0.691386	0.72672	0.818652	0.050684	0.0585248
LINC01066	0.71947	0.82498	0.810524	0.714494	0.0506743	0.0585136
IL10RB	0.533137	0.427644	0.426227	0.401878	0.0506496	0.0584851
SCNM1	0.911579	0.920209	0.866399	0.792534	0.0505843	0.0584097
LILRA4	0.685051	0.763104	0.636462	0.642904	0.0504711	0.058279
EPN3	0.91429	0.924383	0.855727	0.798764	0.0503837	0.0581781
SLC44A5	0.858047	0.921128	0.799497	0.798972	0.0503818	0.0581759
HVCN1	0.218086	0.191161	0.129676	0.0900519	0.0503163	0.0581002
RPL23AP23	0.871391	0.938917	0.847334	0.799542	0.0502479	0.0580213
SNORD116-26	0.652468	0.604595	0.703976	0.736258	0.0501372	0.0578934
CLEC12A	0.875868	0.861144	0.799161	0.750686	0.0501024	0.0578532
CD74	0.22369	0.241741	0.139381	0.127946	0.0500991	0.0578495
MMP23B	0.190376	0.164854	0.109596	0.061175	0.0500106	0.0577473
RNU6-537P	0.611613	0.608285	0.583436	0.713777	0.049986	0.0577189
MTHFD2P1	0.57791	0.551724	0.670657	0.653992	0.0499736	0.0577046
RNU6-883P	0.872526	0.789578	0.882031	0.928141	0.0499608	0.0576898
MIR181A2HG	0.188621	0.165096	0.100936	0.063146	0.0499529	0.0576806
RPS27P16	0.836404	0.897069	0.940743	0.968774	0.049952	0.0576796
HOXB-AS2	0.0924582	0.0721168	0.141333	0.201547	0.0499195	0.0576421
GINS3	0.633092	0.628471	0.678836	0.752737	0.049918	0.0576403
HEYL	0.128804	0.199592	0.116128	0.0593762	0.0498995	0.057619
UPF3AP3	0.882961	0.86546	0.948939	0.989053	0.0498547	0.0575673
RNU6-574P	0.822974	0.794683	0.834091	0.927366	0.0497997	0.0575038
ISCA2P1	0.698374	0.741617	0.700963	0.821394	0.0497062	0.0573958
SMAD1-AS1	0.760651	0.794348	0.841528	0.892309	0.0496308	0.0573087
RAC1P3	0.933839	0.933549	0.891674	0.812452	0.0495018	0.0571598
ZNF702P	0.224183	0.169392	0.127644	0.0912043	0.0494908	0.0571471
MIR185	0.890711	0.879022	0.807553	0.771719	0.0494448	0.0570939
LINC00299	0.707422	0.732285	0.781426	0.836542	0.0494276	0.0570741
MIR3677	0.211371	0.229413	0.290768	0.335239	0.0493167	0.056946
LINC00993	0.894855	0.792074	0.896444	0.91916	0.0491915	0.0568014
RASA3-IT1	0.649537	0.711761	0.730273	0.787246	0.0491431	0.0567455
RNU6-793P	0.835917	0.909269	0.80387	0.77887	0.0489895	0.0565682
MIR1271	0.239624	0.23592	0.291788	0.356626	0.0489384	0.0565092
ST13P2	0.822255	0.833645	0.886256	0.945491	0.0488617	0.0564206
CMKLR1	0.371219	0.282223	0.247352	0.2574	0.048831	0.0563851
PRSS57	0.258266	0.229853	0.165545	0.13614	0.0487991	0.0563483
MIR143	0.925548	0.921776	0.834409	0.819069	0.048782	0.0563286
RP1L1	0.8846	0.887554	0.830518	0.768126	0.0486756	0.0562057
FCF1P1	0.904987	0.931218	0.892726	0.80198	0.048649	0.0561751
RPL9P32	0.960298	0.960205	0.94853	0.844559	0.0486406	0.0561653
MIR3183	0.495434	0.408164	0.446785	0.536775	0.0486198	0.0561413
IPCEF1	0.726843	0.749408	0.663562	0.627696	0.0486142	0.0561349
HTATSF1P2	0.590634	0.588381	0.558472	0.470804	0.0486076	0.0561273
RNU7-97P	0.923643	0.93738	0.849698	0.822008	0.0485746	0.0560891
RNA5SP377	0.540338	0.562069	0.529491	0.435189	0.0485406	0.0560498
HOXA-AS3	0.651966	0.624493	0.677502	0.754679	0.0485226	0.0560291
CCL22	0.892069	0.930859	0.829694	0.809885	0.0483548	0.0558353
FSCN3	0.831188	0.766938	0.860304	0.899286	0.0483257	0.0558017
RIIAD1	0.818299	0.774671	0.835578	0.908245	0.0481693	0.0556211
DGAT2	0.915047	0.864463	0.80109	0.799611	0.0481498	0.0555986
C1QTNF5	0.829155	0.854672	0.750199	0.744863	0.0480831	0.0555216
MFRP	0.829155	0.854672	0.750199	0.744863	0.0480831	0.0555216
C11orf89	0.922006	0.931693	0.85282	0.816615	0.0479341	0.0553495
OR7G3	0.823463	0.723563	0.750067	0.837068	0.0478979	0.0553077
HK3	0.768663	0.803885	0.728108	0.675392	0.0478384	0.055239
RNA5SP184	0.80359	0.905713	0.830485	0.777837	0.0478271	0.055226
MMP9	0.681651	0.661799	0.599691	0.562237	0.0477913	0.0551847
HNRNPA3P1	0.818556	0.748125	0.846574	0.876982	0.047684	0.0550608
RNU6-211P	0.941324	0.928649	0.871699	0.822008	0.0476506	0.0550221
RNY4P20	0.853203	0.899394	0.808345	0.772562	0.0476351	0.0550043
RNU6-1031P	0.824527	0.84453	0.874293	0.949753	0.0475726	0.0549321
PDIA5	0.751827	0.702336	0.728455	0.829353	0.0474354	0.0547737
RPS3AP50	0.814074	0.807374	0.865726	0.925337	0.0474118	0.0547464
RNU6-412P	0.778904	0.851997	0.739311	0.733189	0.0473361	0.054659
TCEAL7	0.81521	0.890358	0.943203	0.913081	0.0473183	0.0546385
HLA-DPB1	0.931491	0.909421	0.830392	0.824384	0.0472316	0.0545383
RPS23P6	0.872647	0.937295	0.815737	0.831039	0.0470704	0.0543522
FAM178B	0.841205	0.81436	0.901461	0.932917	0.0470334	0.0543095
SNX31	0.306049	0.288908	0.329689	0.411429	0.0469798	0.0542476
NTRK3-AS1	0.792064	0.887854	0.891702	0.914386	0.0469703	0.0542366
AIF1	0.798793	0.762741	0.718051	0.673824	0.0469679	0.0542338
MICAL2	0.405146	0.333644	0.399695	0.466169	0.0469111	0.0541683
ARHGAP29	0.91762	0.951338	0.876128	0.825902	0.0468935	0.0541479
ZBED2	0.858418	0.860917	0.772033	0.760623	0.0468521	0.0541002
OCRL	0.851302	0.94755	0.963278	0.964247	0.0468282	0.0540726
CD6	0.140699	0.170299	0.072542	0.0573945	0.0467671	0.054002
EPSTI1	0.123386	0.155081	0.0751426	0.0324265	0.0466801	0.0539016
RNU6-178P	0.623534	0.641437	0.520521	0.58032	0.046591	0.0537986
CD248	0.517742	0.521561	0.449967	0.411287	0.0465853	0.053792
B3GNT5	0.871883	0.821665	0.878219	0.95203	0.0465206	0.0537173
PPP1R11P1	0.911375	0.955354	0.979809	0.857584	0.0465075	0.0537022
RNU6-281P	0.847363	0.889602	0.805635	0.765106	0.0464245	0.0536063
RN7SKP42	0.774256	0.750028	0.681811	0.662486	0.0463115	0.0534759
TCN2	0.28127	0.231468	0.225159	0.151595	0.046284	0.0534442
MIR873	0.858767	0.869638	0.808675	0.753354	0.0461238	0.0532591
TRAV12-2	0.829948	0.881101	0.842252	0.753926	0.046119	0.0532536
MIRLET7DHG	0.91306	0.900287	0.850771	0.796097	0.0461112	0.0532446
MIR128-2	0.745127	0.762506	0.826533	0.858262	0.0461002	0.053232
KDM4C	0.900018	0.90405	0.863765	0.789465	0.0459794	0.0530925
TANK	0.474625	0.415751	0.345682	0.424549	0.0459669	0.053078
TMEM30C	0.839335	0.865498	0.91231	0.959643	0.0459477	0.0530558
C9orf64	0.152068	0.159774	0.0623771	0.0663097	0.0458907	0.0529901
IGSF22	0.792811	0.762799	0.809233	0.886889	0.0458299	0.0529198
CACNG6	0.226327	0.194775	0.121328	0.12208	0.0458035	0.0528893
FERMT3	0.73868	0.76989	0.681918	0.653987	0.0456354	0.0526952
MIR1231	0.68056	0.729481	0.788498	0.789797	0.0454827	0.052519
MEF2A	0.738375	0.760033	0.792588	0.858773	0.0454793	0.052515
RNU6-397P	0.961479	0.966578	0.879986	0.867264	0.0454608	0.0524936
HNRNPH3	0.959837	0.969578	0.912031	0.855199	0.0453827	0.0524035
ATP13A4-AS1	0.816846	0.80906	0.88937	0.913759	0.0452207	0.0522164
ARMCX1	0.604774	0.655977	0.72247	0.621132	0.045171	0.0521589
NCF4	0.871132	0.747247	0.830437	0.830259	0.0450594	0.0520301
LRRC15	0.848479	0.873322	0.787977	0.761484	0.0449577	0.0519127
ADAMTSL4-AS1	0.133955	0.128671	0.0611326	0.0280872	0.0449371	0.0518889
WBSCR17	0.826674	0.787214	0.890026	0.894574	0.044929	0.0518796
RNA5SP268	0.936315	0.961909	0.908485	0.841484	0.0449082	0.0518555
RHCG	0.226257	0.191085	0.117841	0.127605	0.0448701	0.0518115
RNU7-144P	0.942612	0.962205	0.894423	0.846639	0.0448263	0.051761
FXYD3	0.215358	0.170714	0.127574	0.0965337	0.044823	0.0517572
PGLYRP1	0.532675	0.475768	0.477115	0.406301	0.0448175	0.0517508
C17orf77	0.860488	0.884281	0.781678	0.787311	0.0447871	0.0517157
SYTL3	0.61614	0.688688	0.569023	0.592913	0.0447812	0.0517088
IL6R	0.704853	0.623738	0.643312	0.734222	0.0447798	0.0517073
TMEM161BP1	0.154605	0.176189	0.123954	0.0575487	0.0447486	0.0516712
HTR3D	0.647971	0.549357	0.559502	0.532393	0.0447461	0.0516684
LINC01167	0.117206	0.176984	0.0885364	0.0555014	0.044634	0.051539
LRRC43	0.808656	0.724816	0.755043	0.838753	0.0445198	0.0514071
CECR2	0.889058	0.929761	0.902014	0.810333	0.0443429	0.0512028
KRBOX4	0.358402	0.291018	0.270405	0.237125	0.0443206	0.051177
SLAMF1	0.89383	0.909025	0.869994	0.793793	0.0443106	0.0511655
LGI1	0.836851	0.857184	0.91139	0.948977	0.0442426	0.0510869
HTRA4	0.90041	0.937148	0.87657	0.815775	0.0441436	0.0509726
MIR23B	0.867584	0.863308	0.773434	0.781395	0.0441314	0.0509586
IGHV3-9	0.487077	0.479782	0.562939	0.578596	0.0440939	0.0509152
TNFRSF19	0.886205	0.902057	0.802725	0.811066	0.044075	0.0508935
RAB42	0.795055	0.797483	0.748851	0.68964	0.0438423	0.0506247
RNU6-161P	0.886139	0.892643	0.807054	0.797233	0.0438221	0.0506014
SAMSN1-AS1	0.871789	0.784127	0.864456	0.902778	0.0438022	0.0505784
MIR4254	0.889274	0.861796	0.930787	0.977583	0.0437557	0.0505247
RNU7-123P	0.945072	0.933858	0.857911	0.847452	0.0437294	0.0504943
NEU4	0.641168	0.741628	0.65473	0.72686	0.0437259	0.0504903
LRIT1	0.8926	0.905386	0.830842	0.79909	0.0437216	0.0504853
MRPL48	0.940986	0.882999	0.896053	0.818973	0.0436463	0.0503984
OAS1	0.750455	0.682991	0.785736	0.792896	0.0435057	0.050236
WFDC5	0.633413	0.702538	0.634485	0.580872	0.0431915	0.0498732
CCDC13-AS1	0.900474	0.819775	0.914837	0.932314	0.0431129	0.0497825
IGKV2-30	0.756018	0.864996	0.776978	0.830412	0.0430467	0.049706
KIRREL3-AS1	0.862364	0.908303	0.893041	0.796184	0.0430235	0.0496792
CLK3	0.754612	0.805795	0.818245	0.875446	0.0429738	0.0496219
RPS4XP12	0.905639	0.946609	0.84912	0.841728	0.0429508	0.0495953
OACYLP	0.374281	0.384158	0.483781	0.40904	0.0428852	0.0495195
MARVELD1	0.657763	0.636026	0.704456	0.746969	0.0428726	0.049505
CPA6	0.844198	0.876022	0.826412	0.75889	0.0428273	0.0494527
HHIPL1	0.799981	0.872918	0.8157	0.753138	0.0427907	0.0494104
PCDHGA12	0.338999	0.335268	0.240407	0.26761	0.0426809	0.0492837
HIF1A-AS2	0.190315	0.216391	0.131643	0.111053	0.0426518	0.0492501
IQCJ-SCHIP1-AS1	0.915366	0.834566	0.938287	0.93825	0.0426368	0.0492327
LINC00536	0.886883	0.836037	0.933536	0.943053	0.0425485	0.0491308
RAB1C	0.877026	0.901196	0.818448	0.796161	0.0425225	0.0491007
RNU6-1096P	0.838377	0.923635	0.922415	0.952012	0.0425201	0.0490979
RNU6-501P	0.907082	0.90997	0.810148	0.843992	0.0424615	0.0490303
IQCK	0.817422	0.854286	0.927904	0.900603	0.0424224	0.0489852
ABCB10P4	0.0139839	0.0921193	0.109876	0.123306	0.0423675	0.0489218
IGLV2-8	0.761036	0.745907	0.684095	0.658671	0.0423563	0.0489088
MIR650	0.761036	0.745907	0.684095	0.658671	0.0423563	0.0489088
BSX	0.186935	0.180404	0.138008	0.0808473	0.0423287	0.048877
RNU6-872P	0.900032	0.841074	0.960192	0.891503	0.0422926	0.0488353
ROCK2	0.564391	0.520461	0.570059	0.638591	0.0422633	0.0488014
FAM217A	0.7903	0.857913	0.866478	0.908038	0.0422419	0.0487767
RNU2-9P	0.784161	0.784247	0.811195	0.887217	0.0421749	0.0486994
SNORA20	0.827749	0.786856	0.896308	0.87257	0.0420355	0.0485384
RNU6-425P	0.922108	0.866218	0.870927	0.969239	0.0420308	0.048533
MIR1827	0.824412	0.864735	0.788833	0.751405	0.0420027	0.0485005
ACAP1	0.623163	0.618692	0.556638	0.523871	0.0419969	0.0484939
SRP72P2	0.927008	0.850705	0.914976	0.967508	0.0419376	0.0484254
B3GNT9	0.0678883	0.133478	0.0577895	0.016931	0.0418196	0.0482891
CPLX4	0.887943	0.932254	0.845484	0.823062	0.0417809	0.0482445
NLGN1-AS1	0.808005	0.827893	0.870959	0.754696	0.0417809	0.0482444
OGN	0.926869	0.930233	0.924928	0.831154	0.0416941	0.0481442
JADE3	0.850141	0.940989	0.938399	0.956016	0.0416795	0.0481274
VN1R67P	0.881882	0.833163	0.92149	0.942151	0.0415943	0.048029
RNU6-666P	0.873515	0.906275	0.792282	0.858863	0.0415047	0.0479255
SLC38A8	0.839322	0.867774	0.811929	0.755637	0.0414014	0.0478062
IL1R2	0.769361	0.751006	0.671158	0.687292	0.041391	0.0477943
HMGB3P32	0.869986	0.898873	0.839805	0.787343	0.041273	0.0476579
PABPC5-AS1	0.192022	0.0882917	0.0945637	0.116965	0.0412726	0.0476575
RNU6-304P	0.710424	0.808378	0.748765	0.70525	0.0412114	0.0475868
SATL1	0.818004	0.892908	0.896454	0.930732	0.0411483	0.047514
COL5A1-AS1	0.914587	0.897869	0.85519	0.808841	0.0409919	0.0473334
TRGV5	0.322616	0.315633	0.256872	0.224463	0.0409419	0.0472757
OR11H7	0.860353	0.800867	0.877505	0.91422	0.0409304	0.0472624
HHATL-AS1	0.285701	0.200408	0.232587	0.302661	0.0409154	0.047245
ZFP36L1	0.139896	0.132332	0.0826387	0.0386534	0.0409005	0.0472278
OR52H2P	0.909999	0.91396	0.840001	0.822608	0.0408279	0.047144
RNU6-653P	0.725278	0.77637	0.681897	0.674486	0.0406453	0.0469332
NAGK	0.834152	0.806066	0.908013	0.88703	0.0406422	0.0469295
GNG2	0.775107	0.805197	0.819689	0.886193	0.0406403	0.0469274
MIR4713	0.933266	0.952096	0.933991	0.847808	0.0405349	0.0468057
RNU6-365P	0.873936	0.922734	0.85801	0.809311	0.0404946	0.0467591
SLC22A20	0.629144	0.681724	0.584859	0.58227	0.0404689	0.0467294
RNU6ATAC12P	0.843075	0.857812	0.765007	0.776295	0.0404327	0.0466877
COQ10BP2	0.852028	0.823747	0.902143	0.92643	0.0404093	0.0466606
RASGRP4	0.490511	0.482461	0.434283	0.390433	0.0402763	0.046507
TMEM86B	0.878946	0.821072	0.887735	0.93423	0.0402287	0.0464521
HNRNPRP1	0.896068	0.866879	0.924127	0.975798	0.0401613	0.0463743
RNU6-231P	0.852871	0.882785	0.952746	0.935945	0.0401358	0.0463448
AMOT	0.161019	0.0770128	0.067276	0.0630451	0.0401182	0.0463245
RNU6-681P	0.781024	0.892174	0.846906	0.854563	0.0400199	0.0462109
MPO	0.819686	0.807221	0.749664	0.723055	0.0399227	0.0460988
SCN7A	0.074742	0.0874076	0.130571	0.176387	0.0399129	0.0460875
HS1BP3-IT1	0.775834	0.809241	0.769181	0.699509	0.0399107	0.0460849
OVAAL	0.908343	0.935706	0.893217	0.827415	0.0398349	0.0459974
NTS	0.842767	0.83098	0.929463	0.894244	0.0397233	0.0458685
FOXO4	0.611823	0.690074	0.713284	0.700829	0.0396463	0.0457797
GGT3P	0.889538	0.902069	0.804623	0.838002	0.0393209	0.0454039
HEMGN	0.834089	0.842452	0.909626	0.922603	0.0393028	0.0453829
RNU6-601P	0.917876	0.943559	0.885828	0.838305	0.0392808	0.0453575
RNA5SP513	0.888082	0.974103	0.98144	0.980097	0.0392695	0.0453445
GPR17	0.920968	0.843647	0.932462	0.94376	0.0392654	0.0453398
SUCNR1	0.826133	0.843282	0.910122	0.914239	0.0392353	0.045305
PDE7B	0.827276	0.901855	0.929227	0.913968	0.0392114	0.0452774
YIPF6	0.840706	0.870059	0.925737	0.935607	0.0392045	0.0452695
CALN1	0.175857	0.105552	0.168228	0.214891	0.0391993	0.0452634
TRDD3	0.743287	0.798086	0.700238	0.705222	0.0391534	0.0452104
MRPS21P1	0.943626	0.974832	0.93353	0.867475	0.0391067	0.0451565
LINC01107	0.48106	0.437033	0.400698	0.377676	0.0390979	0.0451463
KLRK1	0.837854	0.847763	0.803319	0.747841	0.0390758	0.0451209
EVA1B	0.0914197	0.1385	0.0606437	0.0333397	0.0390533	0.0450949
RNU6-918P	0.880589	0.845337	0.896201	0.953091	0.0388728	0.0448864
LTC4S	0.801662	0.820616	0.758533	0.720579	0.0388072	0.0448107
RNA5SP141	0.825599	0.867239	0.928996	0.901849	0.0387199	0.0447099
LGALS12	0.733511	0.814564	0.754105	0.71035	0.0386979	0.0446845
BTLA	0.946229	0.89813	0.84043	0.872482	0.0386976	0.0446842
CLEC11A	0.623483	0.689942	0.648627	0.583569	0.0386463	0.0446249
CX3CL1	0.964224	0.950519	0.902244	0.867321	0.038642	0.0446199
IGHJ4	0.87571	0.901438	0.842246	0.798297	0.0386068	0.0445792
RNU6-989P	0.89852	0.906092	0.862894	0.80836	0.0386062	0.0445786
RPS2P45	0.812978	0.859887	0.908414	0.903461	0.0385469	0.0445101
LOXL2	0.917185	0.862976	0.9348	0.969699	0.0385466	0.0445098
MIR3714	0.893111	0.880453	0.942382	0.976281	0.0384645	0.044415
IGKV1OR2-108	0.73651	0.797986	0.691043	0.727589	0.0384498	0.044398
C12orf76	0.123611	0.0872423	0.0442649	0.024428	0.03844	0.0443867
MIR135A1	0.687685	0.664451	0.678684	0.763559	0.0384109	0.0443531
SLC24A4	0.454912	0.378204	0.355027	0.419863	0.038378	0.0443151
FTLP17	0.879634	0.930632	0.878243	0.822237	0.0383469	0.0442791
SLCO2A1	0.912694	0.92845	0.892515	0.827708	0.0383394	0.0442705
MTCO1P3	0.856576	0.817695	0.898086	0.916708	0.038295	0.0442192
RNA5SP197	0.841567	0.844582	0.931967	0.900816	0.038292	0.0442158
SCIMP	0.654331	0.703323	0.626226	0.600112	0.0382494	0.0441666
SAMD9L	0.121221	0.145818	0.0606392	0.0575496	0.0382308	0.0441452
PSKH2	0.910454	0.851104	0.917114	0.958134	0.0381898	0.0440978
NHSL2	0.725237	0.787649	0.787033	0.832019	0.0380043	0.0438836
MIR4633	0.910389	0.873857	0.837459	0.809498	0.037981	0.0438567
MBTPS2	0.783262	0.690372	0.73298	0.779418	0.0379743	0.043849
SNORD109A	0.492295	0.486886	0.528891	0.582004	0.0379549	0.0438265
SPTBN2	0.387252	0.406781	0.466358	0.476227	0.0379351	0.0438037
TCP11	0.504044	0.602449	0.545216	0.516853	0.037873	0.0437319
ANTXR2	0.936491	0.942549	0.916037	0.847429	0.0377864	0.0436319
LINC01105	0.939326	0.876146	0.961849	0.974236	0.0377803	0.043625
LINC00242	0.892691	0.933156	0.846703	0.840008	0.0376858	0.0435158
ACPL2	0.85623	0.83527	0.897584	0.93288	0.0376508	0.0434754
MIR4295	0.906421	0.958249	0.926218	0.854757	0.0375754	0.0433883
LHFPL3-AS1	0.893857	0.928516	0.879721	0.824324	0.0375346	0.0433412
DSTNP1	0.946165	0.876027	0.923459	0.979236	0.0375345	0.0433411
CDKL1	0.95586	0.861826	0.925802	0.950672	0.0373982	0.0431837
RN7SL454P	0.914504	0.88914	0.843017	0.819538	0.0373289	0.0431037
RN7SKP288	0.846503	0.9158	0.907703	0.94982	0.0372646	0.0430294
GPR111	0.936925	0.885292	0.961007	0.986011	0.0372139	0.0429709
CPSF4L	0.907577	0.917384	0.85278	0.828745	0.037015	0.0427413
IFNK	0.888479	0.878153	0.931138	0.971382	0.0370117	0.0427375
HMHB1	0.886906	0.853705	0.933526	0.946315	0.0370106	0.0427362
TYR	0.86512	0.845204	0.920312	0.93385	0.0369538	0.0426706
SNORA29	0.917462	0.821323	0.901826	0.893122	0.0369047	0.0426139
MRPL34	0.851425	0.799312	0.747173	0.800767	0.0368642	0.0425671
NRBP1	0.82351	0.908739	0.856611	0.911076	0.0368416	0.042541
RNF157-AS1	0.441128	0.389655	0.462604	0.490057	0.0367937	0.0424857
RPL36A	0.791919	0.841339	0.886941	0.874469	0.0367585	0.0424451
RPL36A-HNRNPH2	0.791919	0.841339	0.886941	0.874469	0.0367585	0.0424451
RNU6-795P	0.806603	0.864354	0.908438	0.874018	0.0366332	0.0423004
RNU6-807P	0.876971	0.925608	0.961154	0.969971	0.036581	0.0422401
GPR52	0.849494	0.866863	0.944002	0.90629	0.0365603	0.0422162
MIR604	0.883945	0.954056	0.857015	0.877553	0.0365488	0.0422029
SNRPGP5	0.745967	0.758835	0.764797	0.839357	0.036504	0.0421511
FABP7	0.821068	0.755313	0.856737	0.817538	0.0364896	0.0421345
RNA5SP311	0.848581	0.911254	0.941561	0.933201	0.0364037	0.0420354
PAQR8	0.927809	0.858746	0.91872	0.959051	0.0363258	0.0419455
SLC6A1-AS1	0.810586	0.766194	0.867674	0.826454	0.0363232	0.0419424
RNA5SP455	0.833	0.867345	0.926205	0.90807	0.0361888	0.0417872
CLEC6A	0.897102	0.851216	0.94863	0.923683	0.0360818	0.0416636
ESRRB	0.786021	0.850173	0.77912	0.752098	0.0359787	0.0415447
CTBP2P5	0.879204	0.874465	0.938024	0.956408	0.0358252	0.0413674
MNDA	0.899053	0.840165	0.816949	0.806578	0.0358252	0.0413673
FBXW4P1	0.813885	0.873901	0.884466	0.911932	0.0358023	0.0413409
MIR633	0.844232	0.91345	0.915809	0.940083	0.0357124	0.0412372
MIR4673	0.936135	0.869044	0.954879	0.956947	0.0356937	0.0412155
LPIN1	0.609506	0.704504	0.639881	0.674019	0.0356899	0.0412111
SNORA38	0.0386506	0.0387535	0.111392	0.1085	0.0356367	0.0411497
SEL1L3	0.262114	0.247624	0.286463	0.341179	0.0356274	0.041139
MORF4L1P4	0.873731	0.836089	0.896471	0.934177	0.0355992	0.0411064
ELSPBP1	0.891281	0.94648	0.889773	0.846175	0.0355856	0.0410907
TRAJ36	0.852266	0.790015	0.772661	0.759396	0.0355769	0.0410807
RNU6-275P	0.934452	0.947557	0.854762	0.908432	0.0355505	0.0410502
CD5	0.870674	0.878955	0.797822	0.811518	0.0355259	0.0410218
EXOC3L2	0.760167	0.761407	0.816061	0.842484	0.0354967	0.040988
LINC00316	0.454327	0.400058	0.388132	0.472396	0.0354692	0.0409562
RN7SL244P	0.871363	0.837956	0.849195	0.929745	0.0354046	0.0408817
AMZ1	0.759741	0.709942	0.706371	0.79087	0.0353551	0.0408245
CD300LB	0.867428	0.895941	0.807945	0.821603	0.0352733	0.0407301
CTXN3	0.906126	0.895105	0.913386	0.984883	0.0352516	0.0407051
IL23A	0.919087	0.831821	0.833901	0.864007	0.0352249	0.0406742
C11orf45	0.105393	0.0994506	0.0629109	0.0171191	0.0352162	0.0406642
FAM19A1	0.756897	0.855348	0.798137	0.811819	0.0351469	0.0405842
MOSPD2	0.615959	0.572723	0.613404	0.671479	0.0351238	0.0405575
ZNF574	0.823647	0.839844	0.866361	0.916331	0.0351138	0.0405459
MIR1208	0.82645	0.89067	0.793454	0.830728	0.0350574	0.0404809
C14orf177	0.779292	0.710324	0.736654	0.79965	0.0350266	0.0404453
C11orf83	0.721589	0.77086	0.721836	0.804397	0.035026	0.0404446
ZNF490	0.122212	0.135238	0.127314	0.0481429	0.0349986	0.0404129
MIR153-1	0.139248	0.147246	0.0872579	0.0638362	0.0349626	0.0403713
PHKA1-AS1	0.858901	0.887376	0.924621	0.950462	0.0349535	0.0403608
ZBTB47	0.325101	0.266812	0.284263	0.22785	0.0349358	0.0403404
RNA5SP442	0.930254	0.93452	0.850534	0.881946	0.0349211	0.0403234
TATDN2P2	0.771713	0.841179	0.841112	0.865097	0.0349192	0.0403212
RNU5E-8P	0.951976	0.92013	0.890464	0.857945	0.0348605	0.0402534
RNU6-1231P	0.802435	0.828327	0.861251	0.894972	0.0347809	0.0401615
B3GALT5	0.716718	0.745889	0.768613	0.811825	0.0347497	0.0401255
RNU7-2P	0.926311	0.930025	0.861751	0.856336	0.0346401	0.0399989
ALAS2	0.878774	0.94931	0.958793	0.96482	0.034595	0.0399469
AIG1P1	0.92808	0.86657	0.920539	0.963115	0.0345634	0.0399104
MST1R	0.827059	0.820747	0.85135	0.90816	0.0344712	0.039804
CALM2P2	0.917306	0.918902	0.886238	0.833833	0.034447	0.039776
MIR153-2	0.890064	0.933562	0.839834	0.866927	0.0343783	0.0396967
GYS2	0.760569	0.815259	0.842166	0.84662	0.0342611	0.0395613
RAP1A	0.907253	0.884861	0.946247	0.97323	0.0341691	0.039455
RPA3	0.807489	0.741061	0.833427	0.780953	0.0341558	0.0394397
LINC00838	0.778308	0.816189	0.856971	0.862889	0.0341464	0.0394289
RN7SL821P	0.886408	0.911812	0.950265	0.974008	0.0338263	0.0390592
RNU6-943P	0.955741	0.96119	0.91974	0.876704	0.0338016	0.0390307
FAM160B2	0.849811	0.902955	0.808331	0.844591	0.0337702	0.0389945
PRL	0.923164	0.923695	0.84762	0.867096	0.0337462	0.0389667
RHNO1	0.918999	0.893167	0.84404	0.838498	0.0337265	0.038944
RNU2-30P	0.859159	0.904353	0.929562	0.949101	0.033642	0.0388464
RPL5P30	0.847586	0.835766	0.8972	0.916748	0.0336331	0.0388361
RNU6ATAC23P	0.845147	0.899301	0.935306	0.916459	0.0336271	0.0388292
DBIP1	0.954446	0.939568	0.922453	0.865824	0.033575	0.0387691
PLA2G12B	0.899986	0.84168	0.895725	0.93559	0.0335546	0.0387455
LINC01023	0.088367	0.12438	0.0667773	0.032021	0.0335357	0.0387237
SKAP1	0.105375	0.139005	0.0826533	0.0469463	0.0335286	0.0387155
SNORD62A	0.835564	0.854337	0.877869	0.925076	0.0334859	0.0386661
KRT33B	0.780248	0.765615	0.802332	0.853896	0.0334724	0.0386506
RN7SL56P	0.881607	0.947706	0.971364	0.946814	0.033392	0.0385578
CCDC177	0.833012	0.862096	0.899043	0.919628	0.0333606	0.0385215
MEF2C	0.924585	0.946223	0.901796	0.856342	0.0333197	0.0384743
WNT4	0.27253	0.183705	0.254128	0.22966	0.0332943	0.0384449
LINC01033	0.92099	0.912332	0.835545	0.889112	0.0332573	0.0384022
OGT	0.106818	0.0308788	0.0430591	0.0220128	0.0332546	0.0383991
LY9	0.925246	0.895509	0.85407	0.841745	0.0332439	0.0383867
HM13-IT1	0.87143	0.873051	0.908534	0.952847	0.0331646	0.0382952
SNORA74B	0.659173	0.666546	0.672374	0.741614	0.0330609	0.0381754
LINC00634	0.812647	0.776795	0.769246	0.720086	0.0330022	0.0381076
PDZRN3	0.0528659	0.075468	0.1392	0.0680065	0.0329579	0.0380565
RAB19	0.787419	0.769503	0.847105	0.764228	0.0329201	0.0380129
LINC00892	0.891521	0.942357	0.967714	0.975358	0.0327956	0.0378691
APOL3	0.951776	0.962917	0.894993	0.889704	0.0327899	0.0378625
APEX2	0.886827	0.940394	0.968605	0.965493	0.032769	0.0378384
AGAP2-AS1	0.811031	0.751462	0.810118	0.842017	0.0327566	0.037824
COX5BP2	0.921929	0.958229	0.899618	0.868499	0.0327161	0.0377773
ITGA10	0.887589	0.839392	0.922644	0.915438	0.0326853	0.0377417
ADAM28	0.770757	0.851334	0.837709	0.793024	0.0326471	0.0376976
RNU4-26P	0.914836	0.88374	0.953573	0.966504	0.0326257	0.037673
DPYD-AS2	0.827084	0.901083	0.86547	0.819783	0.0325652	0.0376031
LST1	0.430724	0.447431	0.424822	0.361609	0.0325607	0.0375978
APOBR	0.790708	0.770767	0.745247	0.703607	0.0325448	0.0375795
IGHEP1	0.916353	0.870808	0.926599	0.961927	0.0325187	0.0375494
ABCC13	0.598303	0.565543	0.538231	0.510682	0.0324748	0.0374987
RPS15AP10	0.685116	0.707616	0.763023	0.75515	0.0324729	0.0374965
HCG4P5	0.1245	0.118374	0.0986893	0.0427939	0.0322138	0.0371973
LYVE1	0.70436	0.706885	0.678045	0.627176	0.032044	0.0370013
DENND2A	0.174312	0.231446	0.191162	0.142795	0.0319793	0.0369266
WDFY4	0.897768	0.873063	0.933838	0.955819	0.0319243	0.036863
SLC15A2	0.875686	0.825136	0.890595	0.911694	0.0319146	0.0368519
ASB4	0.0283983	0.0577886	0.0174258	0.0997644	0.031867	0.0367968
MIR3671	0.844357	0.7975	0.804189	0.876175	0.0318571	0.0367854
MIR101-1	0.844357	0.7975	0.804189	0.876175	0.0318571	0.0367854
CASC19	0.861502	0.844347	0.909236	0.92048	0.0318045	0.0367247
NDST4	0.118747	0.0918758	0.109091	0.176515	0.0317791	0.0366953
SNORA80	0.724265	0.638228	0.666449	0.692084	0.0317557	0.0366683
PIH1D3	0.968485	0.897618	0.885351	0.917825	0.0317342	0.0366435
PITRM1-AS1	0.81711	0.84677	0.897062	0.885291	0.0316944	0.0365975
POM121L9P	0.701141	0.645601	0.71976	0.725977	0.0316689	0.0365681
RNF125	0.657723	0.655638	0.61618	0.705456	0.0316399	0.0365346
HHIP-AS1	0.978632	0.965725	0.954277	0.896007	0.0315968	0.0364848
MIR4423	0.890146	0.872654	0.916915	0.95645	0.0315856	0.036472
DDX26B	0.777241	0.716137	0.783061	0.718858	0.0314089	0.0362679
PTK6	0.808843	0.800886	0.7945	0.872971	0.0314006	0.0362583
FXYD5	0.519725	0.473932	0.522083	0.562354	0.0313034	0.036146
RNU6-680P	0.935121	0.913533	0.85856	0.869703	0.0312994	0.0361414
RNU4-47P	0.907016	0.877244	0.9214	0.963813	0.0311869	0.0360115
TRAJ1	0.886204	0.902268	0.823569	0.846723	0.0311798	0.0360033
F8A1	0.853947	0.804602	0.828636	0.888615	0.0311355	0.0359522
RNU6-1013P	0.942392	0.870058	0.923664	0.949386	0.0310845	0.0358933
NCBP2-AS1	0.83499	0.814569	0.853098	0.898671	0.0310592	0.035864
RNA5SP230	0.987681	0.963148	0.902584	0.955938	0.0310416	0.0358438
STAU2-AS1	0.941565	0.956138	0.89118	0.884616	0.0309962	0.0357913
OR5AK4P	0.857807	0.846808	0.911749	0.915535	0.0309416	0.0357282
RNU6-877P	0.84387	0.891217	0.891982	0.931187	0.0309395	0.0357259
SHANK2	0.314937	0.32289	0.394076	0.349138	0.030895	0.0356744
RNU6-1329P	0.940333	0.966309	0.930914	0.881094	0.0308922	0.0356713
PGAM1P5	0.916365	0.952508	0.944461	0.873562	0.0308746	0.0356509
GPR62	0.897036	0.859306	0.831405	0.815807	0.0308657	0.0356406
[truncated: 651 more rows]

## Sheet: list_Hyper_methlyated
Gene_name	C1	C3	S1	S2	std.p	std.s
RNA5SP522	0.127478	0.841926	0.879657	0.884394	0.321363	0.371078
RNU6-174P	0.850438	0.656942	0.0446575	0.664793	0.304211	0.351273
UTY	0.271795	0.929196	0.954356	0.940038	0.289997	0.334859
IGHV1-69	0.736138	0.530491	0.0826822	0.0929803	0.28229	0.32596
PABPC1L2B	0.629174	NA	0.0217135	0.0514917	0.279605	0.342445
MIR510	0.276397	0.669869	0.0204792	0.666684	0.27522	0.317797
DDX3Y	0.372483	0.927196	0.952691	0.960998	0.249068	0.287599
LRRTM2	0.265509	0.140736	0.464742	0.796083	0.247616	0.285922
GPD1	0.402288	0.227947	0.516891	0.891455	0.243265	0.280898
MIR3170	0.469008	0.0293936	0.4163	0.703587	0.242104	0.279558
LAGE3	0.579427	0.0303358	0.0249153	0.0110525	0.241431	0.278781
NYAP2	0.329133	0.18521	0.453387	0.835252	0.241429	0.278778
GVINP1	0.633818	0.795431	0.4649	0.148608	0.239498	0.276549
MTND6P5	0.442389	0.228199	0.608722	0.880342	0.238382	0.27526
LINC01109	0.415581	0.166671	0.509221	0.829426	0.237317	0.27403
LINC00478	0.479068	0.28946	0.724585	0.913162	0.236982	0.273643
HMGB1P5	0.484198	0.439956	0.938006	0.926106	0.235547	0.271986
C2orf80	0.314497	0.169499	0.448337	0.803802	0.23516	0.271539
FAM19A2	0.941027	0.980218	0.481046	0.505279	0.234297	0.270543
ZNF705B	0.242084	0.733419	0.848991	0.706947	0.231851	0.267719
MIR125B2	0.51239	0.307276	0.66986	0.940028	0.231108	0.26686
FAM224B	0.933463	0.42412	0.370874	0.411082	0.230955	0.266684
TSPY2	0.252037	0.758205	0.752479	0.812659	0.227427	0.26261
SUGT1P2	0.653941	0.278019	0.626974	0.916817	0.227072	0.2622
VPREB3	0.40045	0.944653	0.915139	0.910016	0.226773	0.261855
MICAL1	0.542669	0.308368	0.593639	0.940979	0.226159	0.261146
HAUS7	0.674709	0.241636	0.164143	0.105377	0.223662	0.258262
RLIM	0.535793	0.0260686	0.0202063	0.0188533	0.222621	0.257061
PECR	0.357187	0.309674	0.532112	0.874523	0.22168	0.255974
TRAV37	0.302624	0.704425	0.471921	0.102766	0.22113	0.255339
PRMT8	0.405174	0.937084	0.908344	0.89225	0.22029	0.254369
IGHV3-30	0.411781	0.895995	0.944228	0.9115	0.219562	0.253528
FAM184A	0.412616	0.241223	0.578894	0.835489	0.219212	0.253124
MGP	0.691919	0.850328	0.563698	0.253562	0.219112	0.253009
ZNF532	0.493147	0.356004	0.765722	0.903292	0.216166	0.249607
SPACA5	0.5257	0.0290077	0.0291755	0.0279341	0.215205	0.248498
ZNF182	0.5257	0.0290077	0.0291755	0.0279341	0.215205	0.248498
DDX39BP1	0.745794	0.752718	0.228343	0.589636	0.212763	0.245677
RNU6-430P	0.479768	0.331821	0.659067	0.901993	0.212648	0.245545
LINC01102	0.383732	0.269859	0.499711	0.834001	0.21095	0.243584
NKAPP1	0.52803	0.0494819	0.0483347	0.0333374	0.20981	0.242268
RNU1-61P	0.10967	0.0516512	0.0715294	0.559109	0.209532	0.241947
LARS2-AS1	0.37462	0.277843	0.52255	0.830411	0.209013	0.241348
RNF148	0.574158	0.535181	0.978246	0.964574	0.208882	0.241196
RN7SL614P	0.282274	0.180034	0.448283	0.726639	0.206714	0.238693
GAB3	0.53251	0.0560399	0.0784051	0.0466174	0.204775	0.236454
ITPKB-AS1	0.572333	0.33425	0.716412	0.892334	0.204373	0.23599
GPR50-AS1	0.513227	0.0351015	0.0514788	0.0466127	0.203096	0.234515
LRRC49	0.587199	0.362809	0.596217	0.931721	0.203075	0.234491
GHRL	0.604725	0.829034	0.530266	0.261709	0.202602	0.233945
PLAU	0.519989	0.61987	0.374104	0.0842952	0.201916	0.233152
LINC01048	0.736353	0.772686	0.489831	0.277518	0.200452	0.231462
IRAK1	0.489738	0.0344208	0.0225213	0.0240215	0.200429	0.231435
MIR718	0.489738	0.0344208	0.0225213	0.0240215	0.200429	0.231435
FANCB	0.494298	0.0434988	0.027601	0.024955	0.200299	0.231285
TSPY8	0.498302	0.955076	0.954508	0.971737	0.200231	0.231207
MFSD6	0.638402	0.371812	0.661397	0.936972	0.199992	0.230931
OMG	0.224684	0.122909	0.396051	0.650448	0.199785	0.230691
RN7SKP205	0.465898	0.931675	0.941348	0.902615	0.199399	0.230246
RNY4P8	0.411354	0.249337	0.521442	0.795555	0.198984	0.229766
ITIH6	0.468352	0.918491	0.937411	0.92649	0.198915	0.229687
CXorf28	0.678709	0.30472	0.640097	0.851647	0.198057	0.228697
KRTAP27-1	0.731551	0.277226	0.76936	0.497395	0.198007	0.228638
TSPY13P	0.29917	0.691299	0.748404	0.798626	0.19722	0.22773
C10orf90	0.73498	0.389729	0.724043	0.939285	0.197035	0.227517
DAP3P2	0.8617	0.441102	0.710861	0.962415	0.196471	0.226865
SPG20	0.640826	0.324807	0.628877	0.877829	0.196286	0.226651
FAM197Y1	0.447039	0.795622	0.911086	0.940732	0.19619	0.226541
TSPY15P	0.447039	0.795622	0.911086	0.940732	0.19619	0.226541
TMEM156	0.587264	0.714182	0.513602	0.1834	0.196156	0.226502
MIR3692	0.602371	0.753982	0.446817	0.227941	0.194672	0.224788
C9orf139	0.447658	0.321524	0.573088	0.846469	0.194339	0.224403
TAS2R62P	0.387343	0.598222	0.747929	0.91515	0.194276	0.22433
C9orf92	0.571782	0.35622	0.615962	0.901452	0.194189	0.22423
RPS23P5	0.526027	0.729068	0.433405	0.189246	0.193918	0.223917
LINC01111	0.428789	0.282642	0.512295	0.812164	0.193385	0.223302
GPR183	0.608537	0.711071	0.420323	0.208871	0.19156	0.221194
TMEM140	0.472776	0.597987	0.327522	0.0831304	0.191467	0.221087
HOXB1	0.210962	0.0828943	0.402435	0.587018	0.19118	0.220756
FAAH	0.406694	0.229447	0.508707	0.757141	0.190854	0.220379
LIPE	0.73328	0.390373	0.736079	0.916768	0.190479	0.219946
SLA	0.461907	0.339534	0.581673	0.853862	0.190427	0.219886
TP63	0.666909	0.821507	0.545486	0.300782	0.19038	0.219832
SSPN	0.393359	0.222136	0.488558	0.741677	0.187863	0.216925
RPL23AP32	0.598083	0.394799	0.645429	0.920642	0.18753	0.216541
EIF4EBP1P2	0.00965902	0.37123	0.520051	0.351878	0.186941	0.215861
GSTTP1	0.00965902	0.37123	0.520051	0.351878	0.186941	0.215861
RNU6-171P	0.404118	0.297356	0.482229	0.798684	0.186888	0.215799
GSPT2	0.352023	0.406931	0.632669	0.819636	0.186527	0.215383
UBASH3A	0.762285	0.370999	0.382922	0.736215	0.186421	0.21526
RN7SL198P	0.757075	0.398178	0.707061	0.91123	0.186311	0.215133
ITPKB-IT1	0.487459	0.664294	0.403306	0.147383	0.186214	0.215022
RNA5SP404	0.738173	0.412127	0.710312	0.930524	0.185443	0.214131
LRRC8C	0.381297	0.228514	0.498426	0.736043	0.185372	0.214049
SYP-AS1	0.699902	0.31321	0.647656	0.809216	0.185099	0.213734
ASIP	0.86615	0.93116	0.450616	0.784577	0.184981	0.213598
LDOC1	0.457931	0.0200516	0.0552956	0.0221879	0.184741	0.213321
ATP6V0E2	0.713818	0.616683	0.771001	0.294363	0.184312	0.212825
CAPN13	0.60388	0.347367	0.645061	0.86337	0.183264	0.211615
RN7SKP16	0.464588	0.321439	0.576288	0.82065	0.182623	0.210875
RRM2P2	0.380394	0.791534	0.81106	0.802704	0.182591	0.210838
CNTFR-AS1	0.661196	0.418441	0.673441	0.93372	0.182283	0.210482
ENOX2	0.447932	0.025664	0.031628	0.0239712	0.182253	0.210448
RNU6ATAC36P	0.692837	0.731345	0.541409	0.268646	0.181817	0.209944
GRIP1	0.365208	0.321211	0.48979	0.786397	0.181598	0.209692
ATP10B	0.518946	0.276855	0.503385	0.788765	0.181394	0.209456
LINC00970	0.718242	0.451426	0.709078	0.963465	0.181089	0.209103
ACSL4	0.450601	0.0293732	0.0331429	0.0358885	0.180927	0.208917
LINC00861	0.69586	0.793903	0.531517	0.317851	0.180388	0.208294
FAM127B	0.450634	0.0454557	0.02774	0.0312028	0.180184	0.208058
PLXNA3	0.495151	0.15802	0.0739251	0.0407949	0.18018	0.208054
ZNF135	0.702241	0.438183	0.613752	0.937661	0.179965	0.207806
MIR628	0.654059	0.753211	0.475398	0.281385	0.179944	0.207782
SNORA28	0.527319	0.36459	0.63951	0.858961	0.179791	0.207604
RNU6-1186P	0.698121	0.81882	0.61967	0.331315	0.179537	0.207312
PPP2R2B	0.534746	0.365026	0.610101	0.863046	0.179292	0.207029
HILS1	0.731672	0.416368	0.640357	0.913685	0.179075	0.206778
SCG5	0.683381	0.434786	0.696308	0.939186	0.178397	0.205995
SORBS2	0.364783	0.332201	0.549523	0.780054	0.178288	0.20587
LINC00297	0.82341	0.47749	0.678479	0.957727	0.178134	0.205692
DIO2	0.510372	0.263809	0.523517	0.766815	0.177902	0.205424
PMP2	0.710464	0.426516	0.711902	0.926946	0.177766	0.205267
BTBD19	0.497725	0.642462	0.370048	0.159325	0.177447	0.204899
IFNA2	0.731164	0.87637	0.682162	0.388833	0.177152	0.204558
INGX	0.466994	0.130165	0.0495592	0.0242947	0.177136	0.204538
RPS6KL1	0.211094	0.141041	0.429334	0.586828	0.17684	0.204197
TSPAN8	0.753223	0.442261	0.726413	0.936333	0.176752	0.204096
PLP1	0.743455	0.422013	0.728715	0.911019	0.176431	0.203725
MIR346	0.425683	0.248476	0.503141	0.739027	0.176197	0.203454
MIR3660	0.63622	0.425202	0.761997	0.904906	0.176159	0.203411
MTND5P23	0.549001	0.585845	0.422565	0.137549	0.175979	0.203204
OPCML-IT1	0.567781	0.704406	0.42328	0.231585	0.175341	0.202467
TMEM185A	0.437307	0.0307162	0.0370917	0.0308117	0.175144	0.202239
RNA5SP277	0.733588	0.451697	0.615069	0.931973	0.175116	0.202206
LINC00320	0.359472	0.184237	0.483089	0.663248	0.174909	0.201967
PCSK1N	0.427413	0.0263243	0.0175577	0.0270521	0.174877	0.20193
ZC3H12D	0.597864	0.716216	0.444074	0.249935	0.174621	0.201635
SNORD113-1	0.681409	0.432763	0.67484	0.925654	0.174279	0.20124
MIR224	0.513298	0.902857	0.934006	0.907101	0.174202	0.201152
PSMD10	0.472646	0.0639084	0.0760976	0.0740345	0.173829	0.20072
TM4SF1	0.627791	0.651293	0.480962	0.214687	0.173801	0.200688
AIFM1	0.423203	0.0222098	0.0198997	0.0251999	0.173547	0.200395
MIR577	0.856596	0.475351	0.741631	0.932845	0.173412	0.200239
LPHN2	0.4732	0.322621	0.618852	0.789782	0.173083	0.199859
RAB33A	0.581479	0.466906	0.736914	0.927904	0.17306	0.199833
C7orf65	0.536597	0.670776	0.445618	0.196865	0.173	0.199763
MIR4425	0.597955	0.703456	0.542644	0.239672	0.172356	0.19902
ZNF24	0.596356	0.356728	0.627409	0.841492	0.17186	0.198447
TMEM173	0.49676	0.605768	0.392812	0.142092	0.171698	0.198259
SLC9A7	0.41913	0.0216765	0.0210561	0.0252522	0.171683	0.198243
NANOGP1	0.645864	0.597971	0.496669	0.204073	0.17153	0.198066
AOAH	0.638671	0.783162	0.479975	0.325921	0.171136	0.19761
MIR4718	0.841744	0.49229	0.788673	0.954097	0.170666	0.197068
CYSLTR1	0.504407	0.731891	0.45558	0.255206	0.169551	0.195781
AGGF1	0.811324	0.505597	0.704864	0.972318	0.169519	0.195744
ANKRD65	0.630289	0.418671	0.650984	0.896559	0.16933	0.195526
SORBS3	0.842472	0.492369	0.716355	0.943222	0.168363	0.194408
RNU6-68P	0.541117	0.91507	0.969372	0.88496	0.168161	0.194176
RNU5B-3P	0.604931	0.743382	0.511296	0.281748	0.168086	0.194089
IGKV2D-30	0.736097	0.753867	0.48327	0.358664	0.168008	0.193999
ZBTB20-AS3	0.603312	0.718566	0.512354	0.263239	0.16754	0.193458
MIR4460	0.611401	0.39985	0.571252	0.86773	0.16738	0.193274
SLC15A3	0.494185	0.558224	0.397586	0.12071	0.167107	0.192959
MIR589	0.352469	0.260334	0.423472	0.707481	0.167104	0.192955
MIR3607	0.340589	0.223505	0.449896	0.676621	0.16706	0.192905
MIR5584	0.577773	0.348218	0.61091	0.817567	0.166451	0.192202
SMS	0.50066	0.710284	0.900628	0.905862	0.166323	0.192053
RN7SL850P	0.654138	0.447984	0.688172	0.916331	0.166114	0.191811
RNA5SP122	0.721056	0.460688	0.681299	0.928739	0.166108	0.191805
LINC00639	0.612673	0.338867	0.545465	0.802867	0.165811	0.191462
ATP1B2	0.859505	0.524365	0.791241	0.975944	0.165793	0.191441
ZFP57	0.918044	0.550801	0.490552	0.599318	0.165268	0.190835
TM4SF1-AS1	0.492133	0.648856	0.544565	0.203846	0.164966	0.190486
PTPRC	0.489373	0.886848	0.898104	0.782425	0.16495	0.190468
MIR4640	0.48707	0.314346	0.470796	0.770915	0.164634	0.190103
RNU6-667P	0.703193	0.822747	0.54964	0.384337	0.164631	0.1901
RNA5SP293	0.697015	0.448993	0.603668	0.903071	0.164401	0.189833
TMC3	0.544151	0.40416	0.53611	0.852055	0.164376	0.189804
AWAT1	0.537488	0.861198	0.925426	0.943447	0.164184	0.189583
NUP62CL	0.418137	0.0499323	0.0314117	0.0385171	0.163891	0.189245
MIR575	0.680028	0.399772	0.575356	0.850976	0.163765	0.189099
MIR146A	0.599686	0.743747	0.498549	0.294629	0.16345	0.188736
LAMTOR3P2	0.782602	0.492093	0.770912	0.946955	0.163397	0.188674
ZSCAN20	0.70109	0.464849	0.768099	0.916938	0.163055	0.188279
SLPI	0.760557	0.837959	0.609922	0.410727	0.163032	0.188253
NFIB	0.644124	0.480622	0.645609	0.931499	0.16232	0.187431
KDM5B	0.498766	0.336703	0.583076	0.787019	0.162315	0.187425
SLC6A12	0.591791	0.700088	0.50044	0.260624	0.162066	0.187137
FGL1	0.522359	0.354791	0.575443	0.806882	0.161726	0.186746
FAM163B	0.377231	0.595994	0.337103	0.140759	0.161671	0.186682
TEX26-AS1	0.677722	0.490686	0.746624	0.942612	0.161642	0.186648
TESPA1	0.849868	0.883202	0.60729	0.500047	0.161393	0.186361
SDPR	0.396281	0.477278	0.229871	0.0581535	0.161041	0.185954
LAMP2	0.51986	0.158175	0.165413	0.126022	0.160895	0.185786
C10orf113	0.469808	0.462681	0.728991	0.830099	0.160697	0.185557
ALKBH3-AS1	0.548555	0.696519	0.491495	0.250481	0.160676	0.185533
MGAT4C	0.509163	0.489377	0.651745	0.89172	0.160644	0.185495
ZNF217	0.497193	0.65468	0.406298	0.211168	0.160341	0.185146
HLA-DQB1-AS1	0.698514	0.554623	0.882266	0.965497	0.159852	0.184582
RNU4-91P	0.212303	0.139094	0.3053	0.561828	0.159748	0.184461
LINC00968	0.731396	0.721909	0.587655	0.336206	0.159481	0.184152
MMP26	0.535547	0.393224	0.672739	0.822652	0.159397	0.184056
ZNF292	0.32664	0.199149	0.384563	0.636781	0.15916	0.183782
RN7SKP190	0.529987	0.689353	0.458874	0.24678	0.159028	0.183629
TTTY20	0.527991	0.847884	0.897048	0.923213	0.158807	0.183374
RNU6-730P	0.645683	0.784603	0.554822	0.348004	0.158579	0.183112
ADORA1	0.675668	0.408405	0.580098	0.845419	0.15816	0.182628
CCDC141	0.642195	0.738487	0.472515	0.327708	0.157602	0.181983
CETN2	0.400161	0.054064	0.0283823	0.0296255	0.157432	0.181787
CD200R1	0.568211	0.714967	0.449421	0.287065	0.157056	0.181352
LINC01139	0.58783	0.835535	0.535263	0.40265	0.156834	0.181097
SCG3	0.448133	0.321217	0.554497	0.748652	0.156634	0.180866
AIMP1P2	0.707454	0.521	0.723352	0.961776	0.15648	0.180687
LINC00544	0.731901	0.449336	0.697705	0.883797	0.155957	0.180083
SMC6	0.556457	0.320691	0.564994	0.76071	0.155921	0.180042
GCSAM	0.708053	0.809897	0.514829	0.413889	0.155787	0.179888
ZNF81	0.448967	0.0993062	0.0787765	0.091888	0.155615	0.179689
RPS4Y1	0.577857	0.913393	0.977224	0.902764	0.155599	0.17967
NR2F2	0.33388	0.464558	0.122472	0.0842459	0.155565	0.179631
MIR3151	0.494218	0.392782	0.561261	0.813367	0.155216	0.179228
CDC42EP3	0.672379	0.540672	0.894092	0.910127	0.155058	0.179045
FSBP	0.383576	0.222059	0.492557	0.646831	0.155054	0.179041
MIR5093	0.59685	0.7074	0.468968	0.292563	0.154358	0.178238
LINC00370	0.520652	0.405867	0.604829	0.827415	0.154353	0.178232
NEUROD6	0.302817	0.191381	0.426327	0.607204	0.154343	0.17822
HUWE1	0.400352	0.0422184	0.0486886	0.0416016	0.154257	0.17812
MED15P5	0.740578	0.48669	0.657207	0.914901	0.154241	0.178102
TCP10L2	0.607574	0.392968	0.655244	0.825403	0.154216	0.178073
RNU4-49P	0.685015	0.508181	0.715499	0.941772	0.154172	0.178023
ARMCX3-AS1	0.381587	0.031508	0.0149121	0.0325165	0.153997	0.177821
UPRT	0.652843	0.443278	0.73975	0.865897	0.153964	0.177782
METTL21EP	0.634351	0.449738	0.624145	0.881659	0.153833	0.177631
CSF1	0.627037	0.503737	0.684463	0.926029	0.15355	0.177305
MIR4311	0.594066	0.702084	0.44251	0.296274	0.153453	0.177192
RNU1-123P	0.596436	0.37247	0.615848	0.804894	0.153288	0.177002
GDPD2	0.562121	0.542129	0.770245	0.912509	0.153286	0.176999
DNAJC8P1	0.522689	0.602386	0.396078	0.196571	0.153254	0.176962
HEPACAM	0.51762	0.340382	0.56044	0.770715	0.15312	0.176808
GPX4	0.51744	0.598714	0.312796	0.219066	0.152516	0.17611
LCP2	0.624277	0.77711	0.533473	0.356176	0.152369	0.17594
SPATA13-AS1	0.683558	0.775894	0.486734	0.393362	0.152098	0.175628
TMEM167B	0.380244	0.265619	0.462479	0.680837	0.151883	0.17538
HDAC6	0.370018	0.020706	0.023647	0.0169567	0.151392	0.174812
LINC00323	0.600238	0.35688	0.559998	0.78274	0.151323	0.174732
SNORD93	0.595726	0.724701	0.468693	0.316363	0.151307	0.174714
IPO7P2	0.750434	0.446678	0.802782	0.81986	0.151285	0.174689
KCNAB1	0.737995	0.462066	0.648624	0.878862	0.151142	0.174523
RP2	0.385336	0.0398849	0.0440196	0.0260114	0.151138	0.174519
UBAP1L	0.820154	0.529495	0.786238	0.945181	0.151088	0.174461
RNU6-611P	0.521344	0.347255	0.558583	0.771578	0.150911	0.174257
DMBT1	0.74508	0.492406	0.700883	0.915849	0.150818	0.17415
SPINK6	0.755825	0.855322	0.640327	0.449805	0.150801	0.17413
ZMYND10-AS1	0.456346	0.629675	0.39003	0.209216	0.150504	0.173787
ATP2C2	0.679704	0.774772	0.511003	0.384577	0.150501	0.173783
UBE2DNL	0.515906	0.709548	0.919377	0.605271	0.150382	0.173646
CYCTP	0.499277	0.413174	0.815995	0.567819	0.15004	0.173252
MIR1245A	0.444292	0.829642	0.492595	0.538795	0.150018	0.173226
ECEL1P2	0.332027	0.154684	0.457766	0.555746	0.149921	0.173114
WDR44	0.444092	0.142225	0.105059	0.0658592	0.149557	0.172694
RNU6-1280P	0.81062	0.459722	0.657576	0.834226	0.149523	0.172654
RNU6-73P	0.572653	0.408605	0.580906	0.827069	0.149395	0.172507
BCMO1	0.629568	0.532187	0.711128	0.936298	0.149216	0.1723
RNU6-835P	0.693119	0.728429	0.50924	0.357603	0.149202	0.172283
DDR1	0.643169	0.417073	0.682855	0.833821	0.149196	0.172277
DDR1-AS1	0.643169	0.417073	0.682855	0.833821	0.149196	0.172277
FDXACB1	0.716579	0.505106	0.812385	0.90776	0.149184	0.172263
AGBL5-IT1	0.642606	0.394254	0.600001	0.813284	0.149171	0.172248
BTF3P9	0.903044	0.585705	0.91484	0.961113	0.149084	0.172148
PLIN2	0.719196	0.49261	0.676781	0.912072	0.149074	0.172136
ELF4	0.380404	0.0418989	0.021414	0.0485791	0.148906	0.171942
LPL	0.677211	0.443879	0.64905	0.863869	0.148894	0.171928
RNA5SP503	0.507192	0.790529	0.909336	0.801722	0.148864	0.171894
APOL6	0.544615	0.405076	0.792772	0.702891	0.148573	0.171558
MIR98	0.617862	0.935898	0.968673	0.973016	0.148497	0.171469
PRICKLE3	0.453515	0.378121	0.21007	0.0712222	0.148493	0.171465
SH2D2A	0.577156	0.678182	0.454386	0.279999	0.148456	0.171422
RNU1-78P	0.414898	0.288892	0.512912	0.694601	0.148221	0.171151
SLC25A18	0.330621	0.174858	0.338094	0.586799	0.147509	0.170328
FAM60A	0.399416	0.296919	0.532311	0.690052	0.147369	0.170167
PVRIG	0.835353	0.543687	0.806238	0.941319	0.146295	0.168927
RNU6-321P	0.754678	0.809511	0.614649	0.430983	0.146283	0.168914
RNA5SP60	0.368841	0.458078	0.235196	0.0716091	0.145767	0.168317
MIR5092	0.645007	0.732207	0.51596	0.345601	0.145591	0.168115
IL1RAPL2	0.448817	0.213282	0.0850128	0.0999722	0.145567	0.168087
RNU2-36P	0.710093	0.524776	0.804179	0.922248	0.145386	0.167878
RN7SKP211	0.594936	0.562036	0.742367	0.928894	0.144966	0.167392
MIR24-2	0.609384	0.721616	0.496044	0.329501	0.144946	0.167369
LDHBP1	0.538176	0.579305	0.403046	0.208059	0.144879	0.167292
SNORA31	0.668202	0.470108	0.683096	0.879088	0.144693	0.167077
MGAT3	0.376646	0.322362	0.489765	0.699819	0.144656	0.167034
PHC1	0.334854	0.211832	0.409182	0.610328	0.144644	0.167021
RNA5SP493	0.595271	0.398252	0.593659	0.806811	0.144505	0.16686
AHNAK	0.487217	0.633974	0.407426	0.233659	0.144475	0.166825
MIR219-2	0.50752	0.368309	0.506533	0.767653	0.144442	0.166787
FAM104B	0.366454	0.0310199	0.0257787	0.04365	0.144327	0.166655
NFKBIL1	0.607253	0.495166	0.742877	0.879215	0.144127	0.166424
MMRN1	0.769374	0.515674	0.74618	0.918266	0.144026	0.166307
MAPK13	0.625889	0.717862	0.55601	0.32821	0.144021	0.166301
SNORA36A	0.604068	0.926892	0.937975	0.941674	0.143623	0.165842
RNU6-307P	0.597428	0.542333	0.792189	0.896919	0.143568	0.165779
DOCK9-AS1	0.689863	0.483049	0.68872	0.889069	0.143559	0.165768
GBP6	0.639907	0.748117	0.568705	0.355486	0.143502	0.165702
FAM65B	0.7074	0.813099	0.592869	0.426146	0.143489	0.165686
ASB9	0.328196	0.438834	0.184968	0.0595371	0.143392	0.165575
GBP1	0.30258	0.432614	0.202824	0.0404242	0.143304	0.165473
C16orf45	0.509555	0.405464	0.615656	0.793178	0.143299	0.165467
COL9A3	0.422291	0.593035	0.38153	0.190471	0.143146	0.16529
SH3BP5-AS1	0.653212	0.434567	0.67383	0.83585	0.142766	0.164852
GNL3L	0.525342	0.164359	0.256573	0.436032	0.14253	0.164579
RNU7-160P	0.621966	0.394836	0.527969	0.785632	0.142312	0.164328
RPL30P15	0.698315	0.92645	0.650812	0.534702	0.142301	0.164315
EEF1A1	0.402926	0.333811	0.143979	0.0490368	0.14213	0.164118
MIR23A	0.385165	0.484116	0.316876	0.0973214	0.142103	0.164086
MIR27A	0.385165	0.484116	0.316876	0.0973214	0.142103	0.164086
IRX1P1	0.668014	0.418473	0.573747	0.808488	0.14191	0.163863
RNU6-466P	0.879776	0.481788	0.665805	0.712102	0.141718	0.163642
NR3C1	0.814246	0.915794	0.64086	0.555065	0.141559	0.163458
RPL6P25	0.751659	0.873223	0.611107	0.498467	0.141526	0.16342
CDK5R1	0.772685	0.559709	0.870044	0.932621	0.141356	0.163224
LINC00698	0.508953	0.400543	0.621299	0.782387	0.141339	0.163204
CHRNA1	0.77596	0.546371	0.715995	0.941412	0.141272	0.163127
MIR1-2;MIR133A1	0.618342	0.371848	0.666267	0.751736	0.141234	0.163083
C3orf49	0.726646	0.515587	0.781137	0.906652	0.141227	0.163075
SALL4	0.512968	0.478291	0.614694	0.84011	0.141179	0.16302
NKIRAS2	0.540584	0.526616	0.400763	0.188531	0.141171	0.16301
FAM197Y2	0.391266	0.608608	0.68287	0.772843	0.141079	0.162905
TSPY10	0.391266	0.608608	0.68287	0.772843	0.141079	0.162905
RNU6-828P	0.593601	0.441786	0.676094	0.831869	0.140969	0.162777
RNA5SP151	0.834327	0.562541	0.741001	0.947157	0.140887	0.162682
CA5AP1	0.550705	0.373605	0.536832	0.768945	0.140534	0.162275
GBP3	0.716023	0.735533	0.529364	0.39481	0.140335	0.162045
COX7B	0.387414	0.0580874	0.050245	0.0874393	0.140185	0.161872
CENPI	0.353112	0.0355656	0.0141854	0.0410492	0.140156	0.161838
HAAO	0.481248	0.585178	0.371917	0.206893	0.140053	0.161719
MIR5094	0.725585	0.839909	0.654126	0.45498	0.140033	0.161696
MIR196A1	0.177324	0.154331	0.220185	0.50198	0.139726	0.161341
MIR4534	0.733208	0.486987	0.655363	0.873936	0.139719	0.161334
SOX10	0.733208	0.486987	0.655363	0.873936	0.139719	0.161334
IKBKG	0.584021	0.896635	0.921991	0.897316	0.139499	0.161079
TAGAP	0.569574	0.7135	0.467766	0.332828	0.139336	0.160892
RNU6-1143P	0.823484	0.556362	0.779869	0.940661	0.139302	0.160852
CDHR4	0.743317	0.811267	0.619477	0.445021	0.139259	0.160802
MBNL2	0.863781	0.561479	0.735287	0.925161	0.139237	0.160777
SIGLECL1	0.785931	0.847965	0.639836	0.487826	0.139235	0.160775
LAMTOR5P1	0.871208	0.553717	0.834263	0.90327	0.138936	0.160429
PCDHGC5	0.557756	0.628436	0.749616	0.923998	0.138832	0.16031
MIR103A2	0.653514	0.463407	0.653276	0.855717	0.138737	0.1602
RPL7P52	0.290183	0.467196	0.200611	0.0878949	0.138726	0.160187
FAM103A2P	0.561638	0.684373	0.491173	0.301353	0.138708	0.160166
FAM122C	0.56256	0.465292	0.708118	0.829164	0.138687	0.160142
ZNF674	0.372698	0.0289806	0.0514705	0.0882315	0.138658	0.160109
ELK1	0.351315	0.0476236	0.0422395	0.00923112	0.138602	0.160044
MIR657	0.637782	0.408835	0.547859	0.790185	0.138565	0.160002
RAB40A	0.562819	0.915474	0.886343	0.776546	0.138501	0.159927
RSL24D1P9	0.460763	0.696007	0.432478	0.314624	0.138358	0.159762
PCSK6	0.708912	0.460551	0.685144	0.846091	0.138305	0.159701
EEF1A1P28	0.531672	0.379644	0.63085	0.757572	0.138287	0.15968
MBNL3	0.354072	0.0384698	0.0294863	0.0390294	0.137928	0.159265
RNU6-731P	0.336482	0.282446	0.480042	0.637208	0.137742	0.159051
IGLV3-10	0.888775	0.907527	0.753608	0.562966	0.137734	0.159042
RAC2	0.372701	0.440647	0.294989	0.0745282	0.13771	0.159014
ENG	0.406064	0.462925	0.327115	0.101508	0.137429	0.158689
RECK	0.60014	0.437453	0.637112	0.823928	0.137396	0.158651
RNU6-169P	0.60635	0.668658	0.500877	0.306622	0.137341	0.158588
CMAHP	0.856359	0.921969	0.807306	0.559177	0.137241	0.158472
GPR110	0.576074	0.356637	0.629377	0.732067	0.137206	0.158432
ST6GAL1	0.617759	0.611464	0.801188	0.939539	0.13693	0.158113
OR9N1P	0.89963	0.609128	0.899212	0.960306	0.136766	0.157924
GPR88	0.863982	0.588642	0.764217	0.957733	0.136715	0.157865
KCNA2	0.722027	0.761923	0.551751	0.421244	0.136548	0.157671
FUT8	0.802249	0.506814	0.738026	0.869506	0.136524	0.157645
C2orf50	0.420361	0.341065	0.519983	0.706109	0.136422	0.157527
RN7SL734P	0.63937	0.729596	0.610985	0.361605	0.136422	0.157527
RNU1-80P	0.820446	0.539413	0.743188	0.907649	0.13618	0.157247
MIR2355	0.765532	0.502487	0.764686	0.871435	0.13617	0.157235
IFITM3	0.386003	0.386209	0.240882	0.0548496	0.136072	0.157122
RNA5SP294	0.832935	0.555295	0.810641	0.920433	0.135973	0.157008
EDA2R	0.368854	0.0659469	0.0566564	0.0452516	0.135689	0.15668
RNU2-5P	0.876624	0.926629	0.886088	0.586179	0.135657	0.156643
SH2D3C	0.530747	0.707414	0.488527	0.326909	0.135406	0.156354
MYLK-AS2	0.745827	0.758599	0.605457	0.42309	0.135394	0.156339
MIR548AQ	0.748212	0.785291	0.587925	0.445899	0.135271	0.156197
TRGC1	0.882701	0.60026	0.871202	0.955546	0.135084	0.155982
MIR3972	0.67288	0.772666	0.528767	0.419642	0.134832	0.155691
CYP2F2P	0.695477	0.663138	0.517919	0.355392	0.134732	0.155575
IL18	0.627941	0.635214	0.423293	0.321212	0.134616	0.155442
CLEC14A	0.397767	0.460475	0.345704	0.104952	0.134609	0.155433
RN7SKP123	0.782288	0.864174	0.673294	0.504641	0.134587	0.155407
ORAI3	0.463912	0.472561	0.611002	0.795687	0.134506	0.155314
NHLRC4	0.619588	0.467736	0.660951	0.845129	0.134471	0.155273
PIGQ	0.619588	0.467736	0.660951	0.845129	0.134471	0.155273
TBX21	0.422561	0.633211	0.43837	0.25424	0.134267	0.155038
SAT1	0.80272	0.844345	0.746243	0.498624	0.134131	0.154882
MSTN	0.596038	0.443252	0.674239	0.813729	0.133911	0.154627
STMN4	0.272874	0.160515	0.337018	0.528762	0.133637	0.154311
FYTTD1P1	0.430592	0.247956	0.514664	0.611194	0.133565	0.154228
MIR5684	0.577484	0.55442	0.413669	0.24301	0.133499	0.154151
EIF1AY	0.359807	0.0475891	0.0526395	0.0553617	0.133373	0.154006
DOCK4-AS1	0.72731	0.492162	0.711864	0.864435	0.133339	0.153967
TEX33	0.616394	0.679711	0.460023	0.33936	0.133198	0.153804
MAMLD1	0.502204	0.821853	0.822462	0.773435	0.133007	0.153583
MID1IP1-AS1	0.487171	0.281804	0.197059	0.13535	0.13289	0.153448
BEX2	0.333482	0.030087	0.0347019	0.0163344	0.132865	0.153419
MIR3935	0.723237	0.555392	0.818695	0.915227	0.132823	0.153371
HCCAT5	0.719391	0.451483	0.74405	0.792311	0.132709	0.15324
RNY4P16	0.882561	0.619867	0.8839	0.975041	0.132696	0.153224
SLC38A9	0.837067	0.56725	0.823561	0.922018	0.132629	0.153147
FOLR4	0.612091	0.730021	0.51555	0.36851	0.132492	0.152989
MIR4435-1HG	0.270192	0.41736	0.199317	0.0502448	0.132193	0.152643
FCF1P7	0.924072	0.775267	0.707671	0.556572	0.132112	0.152549
CHRM5	0.667214	0.502026	0.773153	0.855415	0.132072	0.152504
RNU6-940P	0.475989	0.44675	0.29478	0.145952	0.131895	0.152299
RIT2	0.419209	0.301563	0.485625	0.66565	0.131774	0.15216
TMSB15A	0.33428	0.0341397	0.0306044	0.0272312	0.131495	0.151837
GIMAP6	0.624955	0.725028	0.524852	0.36936	0.131366	0.151688
MAGIX	0.570197	0.838553	0.861981	0.90454	0.131257	0.151562
MIR934	0.594921	0.661368	0.813805	0.930885	0.131049	0.151322
RPL21P42	0.277816	0.266645	0.331956	0.588723	0.130779	0.15101
IL21R	0.407046	0.573695	0.379049	0.205341	0.13062	0.150827
RNU6-713P	0.766419	0.551544	0.702038	0.915177	0.130564	0.150762
CKAP4	0.588496	0.380135	0.554883	0.746948	0.130295	0.150452
OR2F2	0.818157	0.91993	0.732957	0.564798	0.130183	0.150323
ZDHHC20P1	0.704971	0.798527	0.598848	0.448465	0.130106	0.150234
KARSP3	0.435209	0.546045	0.313847	0.198852	0.130038	0.150155
DNAJC19P3	0.411365	0.483727	0.340065	0.135334	0.13001	0.150123
MIR1180	0.628988	0.481858	0.66486	0.846988	0.130009	0.150122
UMODL1	0.552279	0.698875	0.456706	0.344683	0.129992	0.150102
MIR548F3	0.739652	0.832154	0.594522	0.494842	0.12984	0.149926
RUNX3	0.914203	0.935282	0.717025	0.630526	0.129371	0.149385
C11orf96	0.324159	0.189765	0.399501	0.54765	0.129351	0.149361
BRWD3	0.32078	0.0159157	0.0173392	0.0345079	0.129328	0.149335
MIR4706	0.693981	0.536374	0.75549	0.896455	0.129219	0.149209
MTND4P7	0.91854	0.933559	0.795887	0.611005	0.129186	0.149171
CD93	0.517408	0.585419	0.479052	0.242942	0.128885	0.148823
COL4A2-AS2	0.696297	0.791006	0.50199	0.488154	0.128814	0.148742
RNU6-433P	0.16377	0.0971889	0.255265	0.439804	0.128799	0.148724
RNU6-136P	0.771369	0.5859	0.841509	0.937436	0.128698	0.148608
ZBTB33	0.376907	0.0727196	0.0533054	0.151573	0.128519	0.148401
DDX26B-AS1	0.341369	0.0530427	0.0369208	0.0454988	0.128392	0.148254
RN7SKP249	0.419225	0.435016	0.317385	0.113512	0.128172	0.148
MIR143HG	0.660908	0.827718	0.592044	0.473689	0.128088	0.147904
CAPZA2	0.355746	0.210083	0.410418	0.567646	0.127919	0.147709
CYCSP5	0.663641	0.803743	0.603016	0.448411	0.127496	0.147219
RNU6-951P	0.286697	0.407943	0.212621	0.0559467	0.127483	0.147205
SLFN12L	0.696386	0.871552	0.638232	0.518042	0.127408	0.147118
SEBOX;VTN	0.674445	0.553615	0.755124	0.904098	0.12735	0.147051
MTMR2	0.732907	0.549251	0.794958	0.899264	0.127234	0.146917
MARCO	0.718242	0.861193	0.593936	0.527918	0.127222	0.146904
ZDHHC20P3	0.578609	0.383831	0.55317	0.742685	0.127199	0.146877
RNF135	0.863991	0.865215	0.690487	0.562968	0.127197	0.146874
UXT	0.328808	0.0352633	0.0335044	0.0365179	0.127186	0.146862
RNA5SP424	0.757364	0.596535	0.777124	0.954963	0.126987	0.146632
GPR75	0.429972	0.376983	0.547407	0.707637	0.126922	0.146557
GPR75-ASB3	0.429972	0.376983	0.547407	0.707637	0.126922	0.146557
TUBB4BP7	0.82647	0.880229	0.819056	0.554282	0.126768	0.146379
ZNRF2P3	0.617571	0.579166	0.789586	0.890621	0.126765	0.146376
MIR181A1	0.936197	0.642503	0.892381	0.959902	0.126609	0.146196
MIR181B1	0.936197	0.642503	0.892381	0.959902	0.126609	0.146196
IGLV7-46	0.845854	0.588082	0.747336	0.927698	0.126511	0.146083
MIR4797	0.789529	0.536473	0.751004	0.881289	0.126451	0.146013
AMICA1	0.867926	0.901949	0.713628	0.587019	0.126133	0.145645
COL4A2	0.508763	0.658417	0.507327	0.30384	0.126083	0.145588
LINC00152	0.274172	0.396231	0.261863	0.0460775	0.126071	0.145574
MIR3065;MIR338	0.835797	0.589667	0.794112	0.936056	0.126071	0.145574
GPR65	0.935639	0.931838	0.867778	0.627488	0.126008	0.145501
FAM181A-AS1	0.713209	0.587649	0.721551	0.937587	0.125807	0.145269
KRT128P	0.492885	0.33987	0.527933	0.693225	0.12558	0.145008
COL1A2	0.595866	0.88164	0.669611	0.556294	0.125578	0.145005
BEST1	0.891865	0.609224	0.846792	0.931734	0.125293	0.144676
MIR145	0.485194	0.589544	0.405861	0.246591	0.125209	0.144579
TRIML1	0.728251	0.787067	0.655155	0.455312	0.125174	0.144539
RNU6-97P	0.756637	0.555771	0.717204	0.90698	0.124982	0.144317
PSTPIP1	0.687424	0.4915	0.693798	0.843315	0.124945	0.144275
MPHOSPH9	0.617175	0.817491	0.914834	0.930931	0.124944	0.144272
CXXC11	0.606405	0.485662	0.606636	0.830857	0.124757	0.144056
IFITM1	0.663703	0.793114	0.617743	0.445018	0.12461	0.143887
SPATA12	0.764786	0.845104	0.67043	0.510329	0.12458	0.143852
RPS4XP14	0.527479	0.30991	0.450782	0.653603	0.124557	0.143826
ISG20	0.834797	0.951178	0.676472	0.641946	0.12452	0.143783
IGHV3-41	0.453481	0.377543	0.590345	0.7006	0.124341	0.143577
TRGC2	0.869542	0.612002	0.914205	0.905772	0.124331	0.143565
KRT10	0.787057	0.578139	0.807429	0.920551	0.123617	0.142741
EEF1GP2	0.667698	0.67794	0.521257	0.375844	0.123411	0.142503
PRKD2	0.349482	0.373892	0.221105	0.0634199	0.123367	0.142452
RN7SKP200	0.87979	0.875729	0.757084	0.576451	0.123329	0.142408
RNU6-201P	0.746528	0.584618	0.794267	0.929622	0.123318	0.142396
RN7SKP129	0.819508	0.866459	0.659646	0.558861	0.123299	0.142374
CD48	0.792781	0.864579	0.646341	0.548657	0.123282	0.142353
RNA5SP113	0.907067	0.945049	0.788017	0.629237	0.123089	0.14213
RN7SL556P	0.717934	0.561818	0.744629	0.908889	0.123088	0.142129
MAMDC4	0.358594	0.251776	0.442806	0.588401	0.123065	0.142103
MIR4540	0.477107	0.395535	0.514701	0.728601	0.123035	0.142069
RNU6-1181P	0.759297	0.913043	0.769113	0.567268	0.122889	0.1419
EVI2B	0.731855	0.751728	0.6237	0.442048	0.122824	0.141825
RNA5SP124	0.933381	0.94352	0.838049	0.637859	0.122768	0.141761
CHST7	0.594552	0.484485	0.37123	0.266693	0.122644	0.141618
SNORD71	0.855897	0.615809	0.832923	0.950762	0.122573	0.141536
IGSF11-AS1	0.746456	0.605347	0.801825	0.947187	0.122438	0.14138
MIR4736	0.572341	0.626892	0.437433	0.311923	0.122435	0.141376
CD177	0.680367	0.80582	0.592781	0.471184	0.122301	0.141221
RPS4Y2	0.227481	0.525926	0.524313	0.457627	0.122286	0.141203
RN7SL138P	0.852903	0.736566	0.635729	0.522519	0.122131	0.141024
RPL17P19	0.775153	0.574221	0.679008	0.905063	0.121971	0.14084
AQP5	0.749889	0.84955	0.643555	0.521803	0.121947	0.140812
DNAJC19P5	0.845931	0.601021	0.818664	0.930276	0.121468	0.14026
MIR199A1	0.81536	0.888028	0.722901	0.563109	0.121407	0.140188
RNU6-123P	0.707669	0.586497	0.735232	0.925031	0.121305	0.140071
CLIC2	0.421184	0.44686	0.227062	0.166323	0.120934	0.139642
RLBP1	0.713012	0.555696	0.714595	0.89708	0.120863	0.13956
SLCO1B1	0.762781	0.860271	0.704469	0.528537	0.120688	0.139358
CDHR2	0.461393	0.601454	0.399914	0.265942	0.120606	0.139264
LXN	0.337792	0.421897	0.233502	0.0991613	0.12057	0.139222
AGBL2	0.343431	0.319551	0.160554	0.0482948	0.120567	0.139219
MAGT1	0.292055	0.0128128	0.0128393	0.0154497	0.120536	0.139182
CLEC4E	0.646691	0.763035	0.566084	0.432127	0.120495	0.139136
NDRG1	0.699156	0.810949	0.628839	0.478743	0.120436	0.139068
BRS3	0.629718	0.877918	0.902385	0.932091	0.120363	0.138983
DNAH5	0.678855	0.660447	0.640556	0.935772	0.120199	0.138793
LINC00966	0.336389	0.519026	0.309707	0.182827	0.12005	0.138622
SP110	0.780454	0.814058	0.62395	0.517564	0.119922	0.138474
TMPRSS5	0.603356	0.443416	0.560549	0.777389	0.11989	0.138437
KRT36	0.371019	0.430768	0.27816	0.113519	0.119776	0.138305
IGHVII-74-1	0.192436	0.263032	0.363615	0.511103	0.119698	0.138216
KCND3-AS1	0.193319	0.204719	0.264584	0.489827	0.119565	0.138061
CARD6	0.85468	0.855963	0.904102	0.599596	0.119446	0.137924
FGF12	0.726242	0.870231	0.618522	0.555267	0.119407	0.137879
FMOD	0.595559	0.709338	0.439905	0.417294	0.119202	0.137643
HOXA-AS2	0.196321	0.208243	0.299295	0.494042	0.119185	0.137623
LINC00338	0.475004	0.552527	0.381326	0.232837	0.119109	0.137535
SEC14L1	0.475004	0.552527	0.381326	0.232837	0.119109	0.137535
MIR5194	0.860755	0.633022	0.785154	0.958915	0.119047	0.137464
DNAI1	0.264609	0.163144	0.333421	0.490395	0.119042	0.137458
MYT1L	0.628415	0.646981	0.870255	0.879922	0.118926	0.137323
MIR3973	0.728648	0.836242	0.548252	0.568049	0.11863	0.136982
CYorf17	0.62009	0.82504	0.884124	0.930788	0.118613	0.136962
ARHGDIB	0.390179	0.529561	0.356318	0.196462	0.118486	0.136816
SMIM2-IT1	0.802839	0.570543	0.698038	0.887038	0.118369	0.136681
MAGEE2	0.355405	0.126548	0.0930074	0.0492827	0.118307	0.136609
MIR4660	0.77948	0.590247	0.687644	0.911098	0.118303	0.136605
GBP4	0.412279	0.462756	0.369489	0.152583	0.118262	0.136557
ATG12P2	0.474866	0.305883	0.496496	0.638788	0.118136	0.136412
GFAP	0.580733	0.503371	0.630846	0.823435	0.118105	0.136376
BACH1	0.663516	0.73178	0.605774	0.414745	0.117994	0.136248
LINC00189	0.663516	0.73178	0.605774	0.414745	0.117994	0.136248
FUT7	0.627168	0.654006	0.487986	0.359439	0.117958	0.136207
HEPH	0.651638	0.907035	0.935812	0.925057	0.117795	0.136018
RN7SL506P	0.488185	0.480997	0.592784	0.772097	0.117523	0.135704
DEFB113	0.667408	0.453485	0.635827	0.780768	0.117522	0.135702
PAMR1	0.406986	0.330679	0.520652	0.640924	0.117334	0.135486
EFCAB4A	0.62451	0.588626	0.66385	0.889475	0.117292	0.135437
S100A11	0.258936	0.347233	0.138775	0.039136	0.116955	0.135048
DMXL1	0.791697	0.793454	0.656598	0.509594	0.116928	0.135016
RNU2-65P	0.705082	0.578711	0.682621	0.901993	0.116908	0.134994
RN7SL546P	0.570571	0.70107	0.565569	0.373491	0.116849	0.134925
MIR142	0.775622	0.826896	0.614214	0.539116	0.116808	0.134879
MIR3611	0.700601	0.463543	0.665273	0.780538	0.116807	0.134877
KLHL34	0.389812	0.606798	0.392796	0.286036	0.116711	0.134767
NDUFA1	0.405187	0.171577	0.357289	0.489821	0.116556	0.134587
KERA	0.616337	0.517357	0.717126	0.830883	0.116494	0.134515
MIAT	0.186763	0.112079	0.324614	0.410697	0.116319	0.134314
RINL	0.72189	0.750974	0.518137	0.4928	0.116284	0.134273
UNC45A	0.350919	0.351518	0.225537	0.0684327	0.116246	0.134229
SPARCL1	0.19964	0.102382	0.283391	0.41905	0.116206	0.134183
AMMECR1	0.681325	0.593498	0.795496	0.901139	0.116101	0.134062
LINC00690	0.819319	0.610947	0.842063	0.926315	0.116015	0.133963
NAV2-AS5	0.54767	0.422969	0.571793	0.748158	0.116009	0.133956
MIR421	0.65472	0.853766	0.921076	0.952487	0.115784	0.133695
TSPYL2	0.339622	0.0651952	0.0872624	0.0673045	0.115662	0.133555
CCKAR	0.600517	0.44327	0.59101	0.769813	0.115625	0.133512
DLK2	0.274928	0.458082	0.218713	0.146102	0.115434	0.133292
TNFRSF1A	0.24795	0.370516	0.204788	0.0481364	0.115311	0.133149
HSF5	0.711472	0.864594	0.613655	0.562224	0.115199	0.13302
MIR4299	0.705501	0.793228	0.575062	0.494691	0.115198	0.13302
NDUFS5P5	0.372339	0.44206	0.296723	0.13254	0.115099	0.132905
OASL	0.4659	0.525851	0.412491	0.218985	0.115075	0.132877
CD84	0.791326	0.86947	0.663326	0.570459	0.115054	0.132853
COL6A3	0.608953	0.751796	0.563507	0.429723	0.11502	0.132814
BST2	0.538996	0.624076	0.453498	0.313679	0.114649	0.132385
IQCF2	0.756118	0.822706	0.651657	0.519291	0.114639	0.132373
BZRAP1-AS1	0.416218	0.379808	0.504442	0.676379	0.114522	0.132238
EZR-AS1	0.37316	0.427961	0.293902	0.124571	0.114502	0.132216
LINC00926	0.642119	0.776349	0.542414	0.471572	0.114477	0.132186
TMEM257	0.622348	0.583289	0.766986	0.869443	0.114463	0.13217
CHI3L2	0.639808	0.730773	0.568741	0.418099	0.114344	0.132033
SASH3	0.659548	0.79895	0.549312	0.502015	0.114326	0.132013
MYO1G	0.693744	0.812552	0.560904	0.523612	0.114267	0.131944
SIRPG	0.56191	0.656184	0.435622	0.359167	0.114196	0.131863
MYCT1	0.612101	0.756628	0.702016	0.45527	0.114087	0.131736
TNFAIP8L2	0.582266	0.620877	0.481076	0.325997	0.114004	0.131641
IFRD1	0.884254	0.614088	0.789611	0.901225	0.114003	0.13164
CAMK2B	0.372506	0.333888	0.445801	0.630293	0.113945	0.131572
PDE4D	0.314058	0.342458	0.209874	0.0517433	0.113899	0.13152
MIR374B	0.677622	0.920081	0.94832	0.947519	0.113594	0.131167
CXCR1	0.929152	0.949474	0.752711	0.683556	0.113488	0.131045
CAPS	0.439779	0.341384	0.440365	0.652184	0.113484	0.131041
CCR2	0.717144	0.804267	0.605943	0.503617	0.113397	0.13094
EFCAB14P1	0.424793	0.521242	0.354783	0.210136	0.113385	0.130926
QPRT	0.675218	0.72431	0.589297	0.42614	0.113354	0.13089
SPN	0.675218	0.72431	0.589297	0.42614	0.113354	0.13089
EGFL7	0.577789	0.623789	0.46365	0.330652	0.113325	0.130857
FNDC9	0.64836	0.655961	0.772168	0.92792	0.113265	0.130788
MYB-AS1	0.918068	0.870831	0.72449	0.635051	0.11314	0.130643
SENCR	0.526279	0.608897	0.418556	0.308629	0.112992	0.130472
C1GALT1C1	0.276929	0.0153208	0.016217	0.0166002	0.112966	0.130442
RNU6-400P	0.631518	0.715709	0.533362	0.413917	0.112547	0.129958
CIRBP	0.437002	0.547453	0.34676	0.242229	0.11254	0.129951
MGAT1	0.563713	0.669979	0.531882	0.357243	0.112447	0.129842
IZUMO2	0.318441	0.481605	0.217806	0.197706	0.112338	0.129717
C1QTNF1-AS1	0.500643	0.624403	0.404238	0.323238	0.11231	0.129685
SNORA63	0.526894	0.384703	0.612194	0.686835	0.112273	0.129641
GSTK1	0.743553	0.560677	0.765913	0.872624	0.1122	0.129558
HUNK-AS1	0.431569	0.281956	0.455771	0.598072	0.112106	0.129449
CLEC19A	0.247625	0.160484	0.321478	0.465847	0.111992	0.129318
RCSD1	0.61583	0.709816	0.549209	0.402791	0.111847	0.129149
MX2	0.713564	0.470827	0.633049	0.766617	0.111766	0.129056
ARHGAP26-IT1	0.746427	0.631053	0.783907	0.943322	0.11174	0.129026
CASP8	0.362032	0.340797	0.233293	0.0799411	0.111725	0.129009
C11orf21	0.656315	0.696927	0.557389	0.407015	0.111725	0.129008
ECM2	0.495949	0.743427	0.620954	0.459811	0.111687	0.128965
OR52D1	0.818962	0.585052	0.804508	0.879955	0.111653	0.128926
TNRC6C-AS1	0.761577	0.640865	0.853352	0.942073	0.111614	0.12888
KIAA2022	0.309123	0.067028	0.048472	0.0418296	0.111528	0.128782
LINC00925	0.275516	0.41153	0.26307	0.0971147	0.111501	0.12875
CFP	0.529044	0.699476	0.500012	0.388543	0.111389	0.128621
HECW1-IT1	0.659474	0.580456	0.675331	0.881401	0.111181	0.128381
OPHN1	0.305226	0.0560681	0.048337	0.0431836	0.110959	0.128124
ASPN	0.819681	0.940854	0.81655	0.630541	0.110908	0.128066
LCNL1	0.74973	0.63599	0.881774	0.914449	0.110827	0.127972
PDPN	0.656944	0.825572	0.51934	0.61535	0.110761	0.127896
MOG	0.729267	0.427782	0.59534	0.651807	0.110759	0.127894
DNM3OS	0.786965	0.91726	0.747893	0.606722	0.110691	0.127815
MIR199A2	0.786965	0.91726	0.747893	0.606722	0.110691	0.127815
LINC00500	0.787752	0.581695	0.742482	0.888478	0.110662	0.127782
CYP4F23P	0.462913	0.550711	0.378811	0.250851	0.110564	0.127668
RN7SKP144	0.4751	0.566286	0.443823	0.262332	0.110365	0.127439
ELMSAN1	0.253391	0.161756	0.324591	0.463694	0.110319	0.127386
RN7SL12P	0.620581	0.63094	0.734237	0.894939	0.110252	0.127308
FCF1P4	0.512343	0.548561	0.729381	0.766345	0.110234	0.127288
TRAV39	0.416679	0.359776	0.261639	0.126214	0.110161	0.127203
MIR3198-1	0.618443	0.487755	0.667406	0.795433	0.110152	0.127192
AMPD2	0.762499	0.863416	0.625959	0.586877	0.11013	0.127167
HOXA4	0.307562	0.171607	0.367148	0.476573	0.110061	0.127087
HMGN2P34	0.439502	0.508529	0.349062	0.214364	0.110039	0.127062
MZB1	0.861984	0.930935	0.701376	0.665481	0.110004	0.127022
RNU6-626P	0.822302	0.932786	0.781399	0.626194	0.109927	0.126933
FABP4	0.754075	0.830397	0.727572	0.532368	0.10988	0.126879
SIK3-IT1	0.618565	0.539449	0.725336	0.830727	0.109879	0.126878
TMOD4	0.839064	0.657368	0.856988	0.962983	0.109879	0.126877
ANKRD55	0.34743	0.290344	0.372798	0.580906	0.109814	0.126803
MIR4677	0.647145	0.492758	0.711741	0.791982	0.109805	0.126792
COLQ	0.459081	0.575487	0.381516	0.2749	0.109782	0.126766
TIAF1	0.674605	0.68133	0.834115	0.936102	0.109694	0.126663
RNU6-1212P	0.952141	0.690889	0.873505	0.966347	0.109682	0.12665
MIR497HG	0.182293	0.13741	0.326107	0.410804	0.10967	0.126636
NAV3	0.581194	0.641628	0.457797	0.358676	0.109566	0.126516
LRRN3	0.299798	0.186567	0.359227	0.490208	0.10948	0.126417
FAM205A	0.731146	0.624144	0.767544	0.929025	0.109408	0.126334
TAAR6	0.576641	0.328901	0.497006	0.612761	0.109332	0.126246
MIR3945	0.54324	0.540886	0.398805	0.281271	0.109229	0.126127
MIR3978	0.6758	0.907214	0.949793	0.918672	0.109123	0.126004
LINC00384	0.854448	0.898958	0.78479	0.612448	0.109036	0.125904
GAPDHP49	0.716975	0.818575	0.660493	0.516971	0.108992	0.125853
MIR3934	0.538521	0.646629	0.501504	0.342693	0.108991	0.125852
RNU6-849P	0.793166	0.8339	0.665027	0.557855	0.108874	0.125716
PLA2G2A	0.702402	0.775418	0.601798	0.48622	0.108778	0.125607
TSPAN31	0.161011	0.173427	0.338498	0.41644	0.108765	0.125591
RNU6-469P	0.674148	0.682027	0.499374	0.432406	0.108744	0.125567
C3AR1	0.644499	0.664015	0.506327	0.396729	0.108737	0.125559
HOXA5	0.169131	0.103521	0.31703	0.373052	0.108724	0.125543
LRFN3	0.267529	0.149466	0.359142	0.441727	0.10865	0.125458
SNX20	0.564031	0.66628	0.496755	0.367128	0.108624	0.125428
TNFSF8	0.713194	0.794235	0.545407	0.543542	0.108474	0.125255
RPL21P5	0.476403	0.374179	0.487116	0.674532	0.108372	0.125137
MIR609	0.865523	0.928508	0.746447	0.647768	0.108184	0.124921
RNA5SP111	0.717705	0.807027	0.740397	0.517014	0.108172	0.124906
FAS	0.582979	0.791308	0.635442	0.493594	0.108164	0.124897
LINC01142	0.377497	0.239138	0.299614	0.528016	0.108149	0.12488
ADCK4	0.50249	0.470663	0.590402	0.749485	0.108148	0.124878
RNU4-82P	0.818426	0.634272	0.773293	0.936112	0.108035	0.124748
TMEM204	0.525412	0.642881	0.457332	0.345049	0.108023	0.124734
HS6ST2-AS1	0.680166	0.925736	0.944239	0.915292	0.107997	0.124704
FAM60BP	0.713806	0.506978	0.653609	0.803177	0.107817	0.124497
AKAP6	0.611282	0.516113	0.65173	0.813961	0.107586	0.12423
PRAM1	0.629869	0.722154	0.503924	0.446371	0.107542	0.124178
B3GALT2	0.235867	0.162422	0.328761	0.450055	0.107533	0.124169
CAMK2A	0.220032	0.301388	0.377574	0.512032	0.107517	0.124149
ACSS2	0.467131	0.450609	0.598829	0.715171	0.107424	0.124043
MIR125B1	0.166078	0.109868	0.270732	0.391123	0.107306	0.123906
TLDC1	0.731267	0.822619	0.612935	0.54358	0.1073	0.1239
RN7SL467P	0.416309	0.341321	0.497076	0.630553	0.107173	0.123753
RAC1P7	0.658753	0.758945	0.632194	0.461235	0.107145	0.12372
RBFADN	0.656639	0.674462	0.825047	0.914582	0.107111	0.123681
AFF3	0.801709	0.897267	0.662596	0.632209	0.107081	0.123647
RNU6-1019P	0.937496	0.697855	0.887234	0.97653	0.106939	0.123483
MIR325	0.780651	0.652467	0.837068	0.949209	0.106869	0.123401
MIR548AT	0.487192	0.324766	0.508659	0.623828	0.106663	0.123163
CIB3	0.587729	0.667486	0.502197	0.380067	0.10655	0.123033
SLC26A9	0.702424	0.769117	0.602411	0.486952	0.106542	0.123024
ADAMTS7P4	0.334381	0.283533	0.135118	0.072445	0.106482	0.122955
RPS12P26	0.712619	0.650948	0.791808	0.93543	0.106395	0.122854
CHMP7	0.547481	0.462471	0.465983	0.259186	0.106385	0.122843
PTPN22	0.936819	0.956141	0.756697	0.715881	0.106301	0.122746
DUTP1	0.781119	0.856788	0.63064	0.598553	0.10623	0.122664
SIRPB3P	0.792525	0.819073	0.725929	0.546714	0.106224	0.122657
TSPAN3	0.290582	0.162147	0.328849	0.459997	0.106174	0.122599
RNU7-127P	0.916463	0.698314	0.890265	0.983804	0.106039	0.122444
FDPSP4	0.775034	0.630232	0.792919	0.929531	0.106027	0.122429
IGHJ3	0.828812	0.877745	0.73816	0.599206	0.10598	0.122375
IGFLR1	0.825014	0.855815	0.658218	0.607445	0.105894	0.122276
HBS1L	0.7482	0.862892	0.676174	0.572293	0.105886	0.122266
DKK2	0.52135	0.684305	0.500475	0.387896	0.105808	0.122177
RPL39	0.275614	0.0342377	0.0274587	0.0325225	0.105774	0.122138
CBX3P5	0.757841	0.557069	0.736671	0.848827	0.105769	0.122132
IL2RG	0.412805	0.679388	0.517548	0.429121	0.105756	0.122116
NEK8	0.631334	0.535191	0.685409	0.827295	0.10565	0.121994
USP32P2	0.718369	0.600352	0.703962	0.894378	0.105641	0.121984
SHANK2-AS3	0.776336	0.864748	0.703903	0.57649	0.105534	0.12186
RNU6-245P	0.608952	0.738003	0.806857	0.898002	0.10548	0.121798
SNORD37	0.556929	0.453716	0.614103	0.745648	0.105413	0.12172
MIR3115	0.845583	0.672123	0.913492	0.944342	0.105406	0.121712
GNB2L1	0.477328	0.340115	0.490513	0.637845	0.105397	0.121702
FABP3	0.429858	0.29415	0.457171	0.590789	0.105323	0.121616
MIR4260	0.594809	0.613407	0.744996	0.854037	0.105241	0.121522
FAM124B	0.812173	0.905085	0.679625	0.641629	0.10517	0.12144
TPTE2P2	0.91732	0.676612	0.887369	0.941143	0.105087	0.121344
ZDHHC8	0.499713	0.366154	0.531853	0.66132	0.104979	0.121219
HSFX1	0.474237	0.369825	0.466904	0.659843	0.10493	0.121163
SMOX	0.674627	0.686747	0.543917	0.430356	0.104861	0.121083
IGHV3-63	0.217847	0.240845	0.0181896	0.0225185	0.104823	0.121039
IGHVII-62-1	0.217847	0.240845	0.0181896	0.0225185	0.104823	0.121039
RNA5SP232	0.588234	0.476133	0.604136	0.769729	0.104811	0.121025
EHBP1L1	0.178679	0.352313	0.19033	0.0575668	0.104789	0.121
PTGER1	0.360164	0.342089	0.229338	0.0983505	0.104662	0.120854
RPL27P12	0.787383	0.578845	0.816069	0.844061	0.104559	0.120735
AGAP2	0.452357	0.439721	0.310493	0.19684	0.104338	0.120479
PRKD1	0.906053	0.948254	0.900107	0.681135	0.10429	0.120424
CYBA	0.213392	0.319202	0.0726239	0.0712475	0.104133	0.120243
PPIAP17	0.707501	0.520006	0.669366	0.810058	0.104091	0.120194
TRAC	0.648406	0.760766	0.56605	0.479101	0.103948	0.120028
COL11A2	0.310662	0.37988	0.238917	0.0991574	0.103947	0.120028
PPP1R3F	0.720567	0.947999	0.956282	0.974105	0.103874	0.119943
LAS1L	0.302246	0.0423657	0.0648649	0.0915017	0.103661	0.119698
KANSL3	0.110943	0.119491	0.224674	0.367361	0.103568	0.11959
RN7SL45P	0.70485	0.613506	0.780291	0.895945	0.103536	0.119554
IGHV1-58	0.8872	0.928724	0.784206	0.660801	0.103527	0.119543
LAIR1	0.650418	0.708413	0.510281	0.452093	0.103283	0.11926
ARAP3	0.33875	0.345217	0.227441	0.0916961	0.103089	0.119037
PRKCDBP	0.276016	0.350838	0.211191	0.0705037	0.103053	0.118995
SMIM18	0.719332	0.637568	0.813586	0.912725	0.102924	0.118846
NKG7	0.699717	0.742944	0.564172	0.486516	0.102908	0.118828
RNU4-10P	0.557252	0.43603	0.586766	0.725259	0.102879	0.118795
GPR20	0.322115	0.307536	0.219968	0.0634957	0.102846	0.118757
SIGLEC18P	0.306803	0.408071	0.266175	0.121686	0.102835	0.118744
LINC01077	0.799602	0.853263	0.68018	0.589943	0.102633	0.11851
RNA5SP430	0.142759	0.116599	0.250082	0.376512	0.102531	0.118392
RASSF1	0.190417	0.328383	0.214543	0.0406491	0.102481	0.118335
PRELID2P1	0.689845	0.720569	0.560107	0.465424	0.102455	0.118305
TBATA	0.85577	0.883927	0.702037	0.640291	0.102199	0.118009
RASSF10	0.300476	0.33833	0.194271	0.0757383	0.102157	0.117961
TAB2	0.833323	0.624895	0.774853	0.901633	0.102064	0.117853
HLA-DMB	0.703601	0.677692	0.586191	0.44277	0.102048	0.117835
DHRS4	0.318451	0.213818	0.341422	0.498905	0.10198	0.117756
NAALADL2	0.877048	0.911485	0.834168	0.647487	0.101933	0.117702
TRAV1-2	0.65537	0.762828	0.602143	0.479827	0.101878	0.117639
IGHV1OR21-1	0.585108	0.491424	0.603199	0.77377	0.101859	0.117617
RAB43P1	0.790566	0.632196	0.781679	0.919386	0.101717	0.117452
TRAV35	0.559198	0.524057	0.411391	0.300173	0.101662	0.117389
HORMAD2	0.617999	0.540457	0.713016	0.811438	0.101659	0.117386
CASP12	0.311508	0.3718	0.307005	0.103145	0.101552	0.117262
PEBP1P3	0.859838	0.881542	0.732876	0.630429	0.101512	0.117216
PLEKHG1	0.859792	0.650755	0.829137	0.924417	0.101428	0.117119
PTPN7	0.846771	0.871802	0.674819	0.643581	0.101039	0.11667
RN7SL455P	0.785503	0.830453	0.635281	0.587628	0.100954	0.116572
FAM43B	0.651258	0.717607	0.55192	0.451299	0.100856	0.116458
BCAR1	0.798486	0.649751	0.738062	0.926858	0.100773	0.116363
FAM83A-AS1	0.891582	0.921192	0.798651	0.662525	0.100758	0.116345
ANKRD7	0.44395	0.359606	0.179577	0.255374	0.100495	0.116042
CDH3	0.91482	0.911711	0.816071	0.668055	0.100336	0.115858
MYCBPAP	0.649021	0.556314	0.46613	0.379989	0.100333	0.115854
TNS1	0.692501	0.749882	0.584052	0.489155	0.100277	0.11579
WDR66	0.739754	0.65016	0.788656	0.926424	0.0999211	0.115379
COX6CP11	0.751443	0.806785	0.654081	0.544289	0.0999163	0.115373
LINC01103	0.780908	0.592471	0.73835	0.868806	0.0999079	0.115364
OR8D4	0.621129	0.417821	0.622606	0.680568	0.0997505	0.115182
TGIF2-C20orf24	0.30355	0.381982	0.231549	0.110837	0.0997485	0.11518
RNU4-18P	0.573184	0.407226	0.548564	0.687097	0.0995675	0.114971
TBC1D1	0.399958	0.36586	0.516947	0.617627	0.0995549	0.114956
RNU6-7	0.472279	0.614908	0.399809	0.351514	0.0994219	0.114802
TLK2	0.89589	0.928239	0.769807	0.680188	0.0994145	0.114794
DDX1	0.786111	0.682588	0.885646	0.943545	0.0994023	0.11478
XAF1	0.842511	0.892778	0.749453	0.632014	0.099319	0.114684
ARHGAP36	0.279444	0.444974	0.288878	0.166055	0.0992452	0.114598
PTX4	0.923968	0.962882	0.861969	0.702692	0.0992387	0.114591
MIR3689B	0.679592	0.701948	0.571385	0.452229	0.0992176	0.114567
MIR3689D2	0.679592	0.701948	0.571385	0.452229	0.0992176	0.114567
MIR3689E	0.679592	0.701948	0.571385	0.452229	0.0992176	0.114567
MIR3689F	0.679592	0.701948	0.571385	0.452229	0.0992176	0.114567
LINC00940	0.552549	0.508682	0.612101	0.770452	0.0991358	0.114472
RNU2-12P	0.741957	0.870185	0.765899	0.592778	0.0990803	0.114408
RN7SKP201	0.742282	0.83938	0.675078	0.567497	0.0990528	0.114376
RN7SL561P	0.805188	0.855292	0.669168	0.610494	0.0990357	0.114357
TRO	0.562168	0.471427	0.618308	0.744598	0.0989988	0.114314
IL13RA1	0.327864	0.188247	0.113522	0.0660186	0.0989882	0.114302
RNU6-1230P	0.449199	0.253066	0.418312	0.523794	0.0989676	0.114278
DLGAP1-AS1	0.339407	0.3081	0.192242	0.0898889	0.0988724	0.114168
SCOC	0.692619	0.737592	0.845278	0.947231	0.098772	0.114052
TMEM244	0.569021	0.484362	0.68231	0.738908	0.0987559	0.114033
MYO1F	0.325029	0.371794	0.239129	0.112227	0.0987197	0.113992
PTP4A2	0.270533	0.315852	0.205964	0.0547387	0.0987151	0.113986
TREML2	0.679959	0.72193	0.566173	0.470104	0.0986325	0.113891
PYROXD2	0.287323	0.236396	0.123523	0.0337624	0.0986073	0.113862
ESPNL	0.688317	0.759691	0.639757	0.490853	0.0985122	0.113752
GRM7	0.78038	0.576371	0.757219	0.840489	0.0984781	0.113713
P2RX1	0.806992	0.842068	0.71057	0.588365	0.0983985	0.113621
C1orf198	0.852208	0.871302	0.758077	0.622719	0.0983699	0.113588
MIR5010	0.584589	0.722823	0.579366	0.444905	0.0982809	0.113485
UBN1	0.344482	0.261813	0.451613	0.518014	0.0982652	0.113467
SHROOM4	0.248331	0.0181296	0.0267589	0.0197166	0.0982591	0.11346
NFAM1	0.246461	0.379805	0.211077	0.104925	0.0982223	0.113417
IGHV3OR16-12	0.36975	0.37109	0.415262	0.608152	0.0981912	0.113381
CD69	0.735649	0.548193	0.487342	0.508271	0.0981807	0.113369
RNU4-44P	0.545341	0.688251	0.719882	0.819366	0.098128	0.113308
HIST1H1A	0.111612	0.0554664	0.155092	0.318792	0.0981166	0.113295
DNM3-IT1	0.916927	0.70607	0.862399	0.96768	0.0980984	0.113274
TRAV36DV7	0.788205	0.861076	0.819698	0.604816	0.0979443	0.113096
PFKFB1	0.373813	0.633044	0.571526	0.480341	0.0978061	0.112937
IL17B	0.924066	0.933739	0.860185	0.689759	0.0978056	0.112936
LGI4	0.333517	0.332177	0.506764	0.545607	0.097641	0.112746
GK-AS1	0.617878	0.816893	0.882724	0.777177	0.0975248	0.112612
TDGF1P4	0.730845	0.556403	0.7669	0.814122	0.097347	0.112407
IGHV1-46	0.651059	0.507484	0.709472	0.769858	0.0972833	0.112333
CCL4L1	0.686323	0.772297	0.590078	0.515611	0.0969645	0.111965
ATP5G1P3	0.755273	0.878109	0.691892	0.613556	0.0968217	0.1118
TMIGD2	0.686639	0.800805	0.597208	0.546057	0.0967471	0.111714
LINC00844	0.7524	0.649398	0.73777	0.91721	0.0967331	0.111698
CCR10	0.212486	0.228408	0.331761	0.453812	0.0965348	0.111469
IGHV3-35	0.328317	0.341599	0.422052	0.5708	0.0964665	0.11139
SRGN	0.680771	0.708031	0.632318	0.460215	0.0963395	0.111243
NUMB	0.605579	0.67528	0.532204	0.415341	0.096219	0.111104
ZAP70	0.825654	0.79929	0.661995	0.592696	0.0962034	0.111086
SNCG	0.564868	0.701138	0.611406	0.434709	0.0961556	0.111031
RRM2P3	0.659025	0.59355	0.766825	0.84288	0.0960743	0.110937
SUMO2P6	0.758253	0.809522	0.613093	0.580563	0.0959617	0.110807
RNU7-38P	0.689748	0.816925	0.710411	0.547564	0.0959283	0.110769
ISLR	0.83716	0.914386	0.728289	0.666154	0.0959072	0.110744
RXFP4	0.558955	0.665757	0.491854	0.403349	0.0958697	0.110701
TRAJ42	0.905642	0.925647	0.845883	0.681876	0.0957626	0.110577
CTSZ	0.255945	0.267725	0.101845	0.0470847	0.0957554	0.110569
SLAMF7	0.908261	0.9056	0.766832	0.682927	0.0957422	0.110554
OR6Q1	0.770464	0.770323	0.678273	0.536353	0.0957418	0.110553
DLC1	0.689828	0.831889	0.613634	0.584999	0.0956513	0.110449
TMEM71	0.305009	0.23137	0.120691	0.0588694	0.0954623	0.11023
GZMA	0.855512	0.921324	0.72657	0.684726	0.095454	0.110221
RNU6-566P	0.976919	0.968665	0.937533	0.743427	0.0953663	0.110119
MIR375	0.487393	0.575456	0.404623	0.318818	0.0953392	0.110088
CDC42P1	0.876166	0.691969	0.863339	0.952753	0.0953053	0.110049
OR2L2	0.862795	0.707455	0.935203	0.945758	0.0952055	0.109934
HMGN1P33	0.742734	0.812601	0.718949	0.553315	0.0951188	0.109834
RPL7P30	0.86556	0.932687	0.867136	0.678485	0.0948716	0.109548
ELMO3	0.561124	0.631366	0.66133	0.820249	0.0948523	0.109526
MVB12A	0.728795	0.788297	0.643069	0.536515	0.0947695	0.10943
AAAS	0.339752	0.330482	0.197828	0.113168	0.0947228	0.109376
CSF3R	0.635461	0.718009	0.552112	0.463495	0.0946988	0.109349
LINC00517	0.614805	0.748796	0.582236	0.484533	0.0945743	0.109205
PGBD4P8	0.564278	0.437819	0.579461	0.704334	0.0943806	0.108981
PHACTR1	0.743408	0.719953	0.900392	0.935261	0.0942514	0.108832
UPP1	0.58556	0.568384	0.465864	0.349733	0.0942209	0.108797
CD37	0.590378	0.681363	0.506231	0.429732	0.0938773	0.1084
C1orf200	0.505329	0.603575	0.425307	0.351129	0.0938231	0.108338
SLC9B1	0.277845	0.223061	0.0855133	0.0515084	0.0937839	0.108292
IGHD1-20	0.759814	0.725656	0.60823	0.524574	0.0937762	0.108283
LINC00626	0.846155	0.691052	0.832701	0.954907	0.0937694	0.108276
TMEM8A	0.673072	0.544206	0.662834	0.808836	0.093729	0.108229
MIR337	0.634518	0.624904	0.759658	0.851214	0.0936973	0.108192
CRYM	0.573628	0.604626	0.704611	0.812288	0.0934714	0.107932
PLCB2	0.558178	0.672159	0.493986	0.417952	0.0931811	0.107596
INTS1	0.743333	0.817426	0.644008	0.57333	0.0931763	0.107591
FAM179A	0.701347	0.488954	0.702447	0.707408	0.0930306	0.107423
CHAT	0.303226	0.261579	0.147299	0.0680423	0.0929238	0.107299
SPOCK1	0.629383	0.760158	0.631946	0.497379	0.0929156	0.10729
STX19	0.704045	0.771723	0.904035	0.929076	0.0929076	0.10728
C17orf107	0.77189	0.607667	0.843917	0.824283	0.0928791	0.107247
LINC00290	0.698039	0.673521	0.846287	0.889874	0.0928493	0.107213
MMRN2	0.456623	0.560536	0.458328	0.300808	0.0928024	0.107159
GNG5P2	0.691778	0.836825	0.909811	0.92699	0.0927542	0.107103
TCEB1P21	0.621706	0.727553	0.524386	0.489487	0.0926439	0.106976
AVPR2	0.310032	0.15177	0.09842	0.0707491	0.0926214	0.10695
CD300LF	0.705749	0.746585	0.583869	0.51563	0.0925814	0.106904
RPS6KA2-IT1	0.820881	0.895926	0.73462	0.648907	0.0925446	0.106861
LINC00603	0.860324	0.693248	0.878088	0.944139	0.0924427	0.106744
IL10RB-AS1	0.417869	0.350042	0.242829	0.179515	0.0924105	0.106706
CIDEB	0.248928	0.280694	0.201228	0.0406782	0.0923143	0.106595
AATK-AS1	0.25111	0.201479	0.362765	0.436623	0.0922313	0.1065
RNU6-181P	0.692021	0.716925	0.814561	0.925829	0.0921467	0.106402
MIR941-2	0.687933	0.692887	0.813863	0.908746	0.0918132	0.106017
MIR514A1	0.755068	0.659281	0.783262	0.916074	0.0918033	0.106005
RNA5SP501	0.752536	0.960386	0.959706	0.972502	0.0917937	0.105994
CASC14	0.418519	0.321304	0.482909	0.572758	0.0917892	0.105989
FLRT1	0.546462	0.457056	0.531828	0.708655	0.091745	0.105938
RNA5SP281	0.84717	0.892083	0.745151	0.655902	0.0916326	0.105808
HOXB-AS4	0.242412	0.213741	0.319839	0.450233	0.0915814	0.105749
ADAMTS14	0.812608	0.840355	0.712032	0.607853	0.0915791	0.105746
RN7SKP276	0.359643	0.312408	0.491566	0.535216	0.0915517	0.105715
RPL7P60	0.593935	0.637351	0.480103	0.406181	0.091421	0.105564
KIRREL-IT1	0.700064	0.773905	0.665399	0.522645	0.0913151	0.105442
RLTPR	0.419335	0.381982	0.307262	0.180393	0.0912983	0.105422
LINC00903	0.763627	0.864709	0.687141	0.619286	0.0912651	0.105384
ANKUB1	0.583959	0.638801	0.683108	0.829727	0.0912251	0.105338
AK3	0.077539	0.0806552	0.189508	0.29895	0.0911896	0.105297
VWA5A	0.740352	0.78813	0.675757	0.545556	0.0911121	0.105207
TRGJP2	0.803967	0.902736	0.840554	0.65514	0.0911018	0.105195
OR10AA1P	0.848565	0.892094	0.731486	0.663412	0.0910386	0.105122
RBM47	0.54455	0.662048	0.510954	0.406944	0.0910344	0.105117
SPANXD	0.655651	0.886278	0.866601	0.825098	0.0909168	0.104982
HOPX	0.346713	0.266644	0.385548	0.518082	0.0909021	0.104965
RNU6-351P	0.907941	0.917396	0.819636	0.691355	0.0907966	0.104843
HMGN2P40	0.170821	0.1019	0.278304	0.334611	0.0906826	0.104711
RHBDD2	0.732565	0.83994	0.717018	0.584705	0.0906212	0.10464
CDRT1	0.286937	0.229909	0.39002	0.464155	0.0905841	0.104597
ATP6AP1	0.785854	0.874225	0.756268	0.621898	0.0905553	0.104564
PPARGC1A	0.826309	0.861276	0.653458	0.676824	0.0905548	0.104564
MIR99A	0.614321	0.613337	0.748397	0.824431	0.0903833	0.104366
TSPAN32	0.797591	0.831954	0.66242	0.615328	0.0903322	0.104307
UPB1	0.931758	0.940029	0.82173	0.719335	0.0903062	0.104277
RPL38P4	0.721261	0.646467	0.862717	0.849924	0.0903055	0.104276
SNORA11	0.690612	0.636173	0.848875	0.829343	0.0902066	0.104162
ANGPTL1	0.37425	0.302454	0.446249	0.546037	0.0900753	0.10401
HOXB3	0.180492	0.188237	0.241216	0.403943	0.0899633	0.103881
HOXB6	0.180492	0.188237	0.241216	0.403943	0.0899633	0.103881
CST7	0.654797	0.713731	0.572948	0.474797	0.0898315	0.103728
PHF2	0.14224	0.112757	0.251603	0.338341	0.0897828	0.103672
LINC00346	0.725204	0.75481	0.670538	0.521688	0.0897525	0.103637
RPL34P29	0.739199	0.81339	0.594324	0.616669	0.0896853	0.10356
RGS18	0.860219	0.887943	0.82004	0.656614	0.0896766	0.10355
SELPLG	0.618614	0.724377	0.592845	0.472383	0.0896334	0.1035
VNN2	0.701602	0.732131	0.603256	0.503947	0.0895162	0.103364
COL16A1	0.346223	0.312477	0.203992	0.120696	0.0893441	0.103166
MIR942	0.277433	0.157982	0.31879	0.406199	0.0893276	0.103147
COX6CP5	0.619775	0.722243	0.60879	0.471236	0.0892613	0.10307
PARVG	0.722988	0.785567	0.619177	0.555475	0.0892465	0.103053
PRKY	0.237864	0.219947	0.0842777	0.0272812	0.0891031	0.102887
PTCSC3	0.886623	0.921936	0.746647	0.712419	0.0890864	0.102868
KIAA1210	0.697144	0.744716	0.631836	0.507567	0.089055	0.102832
LINC00967	0.721197	0.799667	0.705661	0.553851	0.0889915	0.102759
RNA5SP219	0.782864	0.744636	0.928898	0.949064	0.0889383	0.102697
RNU6-380P	0.6649	0.764399	0.596821	0.523271	0.0888214	0.102562
TRBV5-1	0.635144	0.765508	0.649354	0.514911	0.0887476	0.102477
ANPEP	0.24091	0.271194	0.149731	0.0436285	0.0887228	0.102448
TP53TG5	0.0926702	0.0839043	0.230723	0.290305	0.0887068	0.10243
OR7L1P	0.56782	0.604794	0.796231	0.698517	0.0886004	0.102307
RN7SL450P	0.832842	0.668837	0.842654	0.909207	0.0884748	0.102162
KLHL6	0.609242	0.715686	0.545197	0.475536	0.0883533	0.102022
WASF4P	0.556332	0.576317	0.658444	0.780722	0.0882662	0.101921
RNA5SP367	0.897157	0.884931	0.845081	0.676946	0.0882004	0.101845
RNU6-974P	0.805708	0.648312	0.829057	0.886266	0.0881659	0.101805
SPHK1	0.566223	0.405501	0.534057	0.650311	0.0880022	0.101616
IFI16	0.111628	0.0869902	0.218216	0.307091	0.0879408	0.101545
AKT3-IT1	0.682656	0.715654	0.814831	0.906764	0.0878899	0.101486
RNU1-150P	0.756934	0.661311	0.815103	0.902796	0.0878423	0.101432
GK	0.728929	0.906933	0.943857	0.936928	0.0878403	0.101429
MIR548AD	0.902199	0.92636	0.873633	0.702766	0.0877295	0.101301
RNU6-1117P	0.902199	0.92636	0.873633	0.702766	0.0877295	0.101301
RN7SL346P	0.391113	0.48794	0.340982	0.245002	0.0877016	0.101269
FCF1P5	0.597019	0.480776	0.617343	0.727858	0.0876635	0.101225
PVRL3	0.675364	0.671793	0.784852	0.883785	0.0876608	0.101222
GAPDHP14	0.775827	0.863805	0.784884	0.621857	0.0876336	0.101191
RNU6-699P	0.844164	0.832489	0.746639	0.625079	0.0876114	0.101165
C19orf24	0.698256	0.718927	0.807183	0.920285	0.0875767	0.101125
RNU6-692P	0.869675	0.911588	0.883316	0.68906	0.0875425	0.101085
UGT2B11	0.480555	0.39441	0.613489	0.586976	0.0873921	0.100912
RN7SKP228	0.732297	0.851574	0.676122	0.614493	0.087339	0.10085
BCRP7	0.33948	0.418688	0.273513	0.181328	0.0871605	0.100644
MIR4708	0.574456	0.667748	0.516762	0.428199	0.0871232	0.100601
NLRP12	0.7522	0.845863	0.674586	0.613208	0.0870875	0.10056
IGHV4-34	0.170119	0.103423	0.228217	0.340388	0.0870073	0.100467
RPH3A	0.795736	0.880975	0.739054	0.641873	0.0869296	0.100378
IGHD1-14	0.922083	0.949028	0.783978	0.745799	0.0869182	0.100364
TRAV24	0.838578	0.855852	0.841231	0.645241	0.0868428	0.100277
HNRNPA1P57	0.459146	0.333569	0.420956	0.575271	0.0868123	0.100242
MBOAT4	0.623999	0.477854	0.627305	0.720427	0.0867885	0.100215
SEC16B	0.456366	0.305869	0.393807	0.543022	0.0867151	0.10013
AGBL4-IT1	0.939527	0.942218	0.926814	0.736614	0.0866131	0.100012
MIR503	0.688488	0.639039	0.753753	0.869943	0.0864607	0.0998363
MIR503HG	0.688488	0.639039	0.753753	0.869943	0.0864607	0.0998363
ANKRD22	0.666406	0.612542	0.534561	0.436812	0.0864272	0.0997975
IGBP1-AS2	0.737304	0.928753	0.941093	0.938871	0.0862671	0.0996127
TNFRSF9	0.889466	0.897182	0.738915	0.706335	0.0861665	0.0994965
RNU6-103P	0.299114	0.262684	0.346822	0.48944	0.0861195	0.0994423
MTMR11	0.131078	0.0617121	0.181341	0.297531	0.0860475	0.0993591
IFNL3P1	0.688505	0.765739	0.625732	0.531033	0.0860087	0.0993143
ALPK2	0.697829	0.860992	0.663528	0.642102	0.0859756	0.099276
NCL	0.403793	0.332892	0.298862	0.167015	0.0859356	0.0992298
MIR150	0.289658	0.325055	0.219384	0.100162	0.0858987	0.0991873
SLC16A2	0.381624	0.458947	0.29768	0.231135	0.08588	0.0991656
ATP6V0E2-AS1	0.769653	0.699133	0.809669	0.935329	0.0858122	0.0990873
SLC29A4	0.697142	0.743639	0.79918	0.926201	0.0857284	0.0989907
KCNJ14	0.767886	0.738619	0.867882	0.955434	0.0856641	0.0989164
RNU11-2P	0.694225	0.708167	0.824461	0.901831	0.0856128	0.0988571
TSPY11P	0.4666	0.63531	0.674297	0.673152	0.0855927	0.0988339
RPS20P25	0.710531	0.749779	0.655873	0.52376	0.0854283	0.0986441
TXNL1P1	0.647196	0.572209	0.486491	0.421458	0.0854071	0.0986197
LINC00363	0.82362	0.705336	0.793008	0.943627	0.0853248	0.0985246
APLNR	0.639253	0.793578	0.676602	0.556713	0.0852149	0.0983977
RNU6-1047P	0.876282	0.910762	0.781355	0.692653	0.0851855	0.0983638
PM20D1	0.66501	0.760708	0.587766	0.534522	0.0851676	0.098343
SCNN1A	0.862971	0.851802	0.720531	0.663643	0.0851535	0.0983268
TNIP1	0.739133	0.819893	0.641821	0.601567	0.085115	0.0982823
PDCD1LG2	0.866019	0.820503	0.800774	0.64031	0.0851032	0.0982687
MIR4435-1;MIR4435-2	0.789612	0.842351	0.76349	0.613275	0.0850798	0.0982417
TAF1	0.329586	0.179337	0.138604	0.108635	0.0849354	0.0980749
MIR3165	0.292572	0.228485	0.378374	0.452416	0.0848211	0.097943
SMUG1P1	0.891064	0.720295	0.869111	0.950719	0.0848176	0.0979389
EHF	0.734769	0.748554	0.585916	0.56071	0.0847852	0.0979016
KIAA1109	0.122919	0.0655094	0.192618	0.292901	0.0847671	0.0978806
POMGNT1	0.784893	0.817199	0.754261	0.596748	0.0846871	0.0977883
NPPB	0.517434	0.611808	0.45911	0.380011	0.0845931	0.0976797
CCRL2	0.442506	0.555391	0.398818	0.321509	0.084589	0.097675
MIR4676	0.732844	0.60226	0.708405	0.839998	0.0844964	0.0975681
ATXN3L	0.765985	0.93286	0.975745	0.962742	0.0842099	0.0972372
ERAP2	0.652064	0.665231	0.73795	0.86427	0.0842028	0.097229
GSTA3	0.72163	0.739744	0.595077	0.53978	0.0841816	0.0972045
POM121L14P	0.65637	0.621566	0.738821	0.839912	0.084165	0.0971854
RPL17P41	0.521687	0.608719	0.487951	0.373861	0.0841595	0.097179
RAB27B	0.199631	0.130072	0.22235	0.361665	0.0841017	0.0971122
FAM225A	0.114176	0.276825	0.0854175	0.0629731	0.0839556	0.0969435
FAM225B	0.114176	0.276825	0.0854175	0.0629731	0.0839556	0.0969435
RNU6-439P	0.621	0.739528	0.642692	0.503531	0.0839481	0.0969349
MIR3619	0.248334	0.245993	0.317796	0.452721	0.0839275	0.0969111
TIMP1	0.73205	0.87966	0.929361	0.943615	0.0837572	0.0967144
NLRC3	0.505931	0.549454	0.412303	0.3336	0.0836497	0.0965904
REM2	0.370752	0.3931	0.296333	0.178846	0.0836427	0.0965823
MARS	0.782883	0.666307	0.79215	0.902503	0.0835867	0.0965176
EML1	0.356679	0.397563	0.304441	0.17556	0.083581	0.096511
VIPR1-AS1	0.666437	0.682931	0.764478	0.877254	0.0834634	0.0963752
RNU6-299P	0.966009	0.971683	0.897153	0.76467	0.0833935	0.0962945
LGALS9B	0.478137	0.526422	0.40714	0.304881	0.0833501	0.0962444
UBA52P9	0.734684	0.810256	0.66755	0.584518	0.083286	0.0961704
RNU6-935P	0.756862	0.94104	0.932836	0.9669	0.0832544	0.0961339
IFIT3	0.821698	0.680335	0.904045	0.855006	0.0832298	0.0961054
AKAP14	0.512438	0.459127	0.43722	0.28816	0.0831899	0.0960594
MAP3K15	0.322205	0.131038	0.129195	0.130121	0.0831787	0.0960464
LRIT2	0.75089	0.594153	0.762416	0.817306	0.0830033	0.095844
MIR4288	0.709529	0.800271	0.855698	0.93731	0.0829139	0.0957407
RN7SKP62	0.760269	0.794229	0.64669	0.590143	0.0827698	0.0955744
MKRN3	0.562712	0.568276	0.647103	0.767615	0.0827687	0.0955731
PYHIN1	0.699501	0.57007	0.715738	0.801314	0.0826885	0.0954805
MAGEE1	0.742277	0.585805	0.797137	0.774108	0.0825971	0.0953749
C8orf56	0.13661	0.0791724	0.181508	0.303775	0.0825861	0.0953622
MIR4327	0.642853	0.726686	0.612544	0.496702	0.0824042	0.0951522
HMGN1P30	0.702438	0.707433	0.891275	0.83928	0.0822705	0.0949978
STX18-IT1	0.517856	0.360388	0.457504	0.583981	0.0822469	0.0949705
DNM1P17	0.790607	0.938896	0.820988	0.709914	0.0821952	0.0949109
TIFAB	0.705186	0.759057	0.582207	0.563353	0.0821863	0.0949005
VN2R10P	0.613949	0.725211	0.572842	0.498163	0.08209	0.0947893
RNU2-49P	0.9224	0.91511	0.821687	0.72064	0.0820291	0.0947191
IGHV1-8	0.625343	0.528617	0.679742	0.753519	0.0820088	0.0946956
HLA-F	0.499407	0.509414	0.423025	0.304561	0.0819148	0.0945871
RDH12	0.937598	0.967338	0.939756	0.7611	0.0818739	0.0945398
STAT5A	0.834113	0.894017	0.786197	0.671273	0.0817194	0.0943614
GIMAP5	0.835499	0.851267	0.815464	0.647855	0.0816286	0.0942566
SALL1P1	0.742756	0.764185	0.892853	0.933831	0.0815905	0.0942126
MTND6P3	0.680873	0.706975	0.813434	0.883065	0.0815188	0.0941298
BIN2P1	0.860076	0.83999	0.737328	0.658049	0.0814759	0.0940802
WWC3	0.329324	0.448652	0.345215	0.218924	0.081434	0.0940319
ZNRF3-IT1	0.788376	0.704087	0.829956	0.930237	0.0813945	0.0939862
TMBIM1	0.211824	0.275874	0.137444	0.0589984	0.0811411	0.0936937
GPR179	0.698793	0.560374	0.735332	0.776096	0.0811167	0.0936655
HCCS	0.532176	0.418004	0.360699	0.315455	0.0811073	0.0936546
SLC17A1	0.757146	0.689784	0.812064	0.910896	0.0809333	0.0934538
FXYD7	0.254367	0.231076	0.3086	0.43951	0.0807598	0.0932534
MEIS3P2	0.47498	0.381485	0.527839	0.603272	0.0807362	0.0932261
RNU1-87P	0.794931	0.923361	0.901823	0.724727	0.0806732	0.0931534
SNORD116-30	0.80449	0.727362	0.775869	0.943993	0.0805361	0.092995
UQCRC2P1	0.764137	0.862333	0.721522	0.638965	0.0804918	0.0929439
ASPDH	0.272352	0.184513	0.356506	0.392489	0.0803744	0.0928083
RNU6-21P	0.650345	0.706904	0.572	0.494154	0.080333	0.0927606
MYL9	0.880185	0.874125	0.783669	0.683198	0.0801893	0.0925947
MIRLET7C	0.610458	0.834943	0.700675	0.699224	0.0801799	0.0925838
EHD1	0.257051	0.262189	0.187101	0.0635165	0.0801395	0.0925371
NEDD9	0.74137	0.808771	0.668605	0.59443	0.0800467	0.0924299
ZCCHC16	0.671883	0.646671	0.731294	0.853792	0.0799695	0.0923408
RNU6-563P	0.342346	0.36264	0.227014	0.170301	0.0798113	0.0921581
TPT1P8	0.883626	0.801996	0.724916	0.672513	0.0797943	0.0921385
CCDC8	0.229054	0.235327	0.106641	0.0493341	0.0797501	0.0920875
GPR132	0.510467	0.405385	0.318573	0.315408	0.0796694	0.0919943
RNU6-1028P	0.625328	0.680877	0.748657	0.838813	0.0796623	0.0919861
GDF15	0.488711	0.454497	0.393568	0.279315	0.0796574	0.0919804
SSR4	0.738453	0.74772	0.839831	0.934891	0.0796498	0.0919717
OSTN-AS1	0.926794	0.941648	0.860448	0.739904	0.0795987	0.0919127
PRF1	0.891458	0.924979	0.743089	0.75945	0.0795751	0.0918854
CCER2	0.186015	0.136736	0.287746	0.336985	0.079411	0.0916959
OR5BA1P	0.747684	0.746278	0.659473	0.554066	0.079397	0.0916798
MIR3174	0.819777	0.714109	0.843862	0.937139	0.0793719	0.0916508
RNU6-1116P	0.947385	0.944463	0.927226	0.757376	0.0793198	0.0915907
FAAH2	0.708063	0.879576	0.901231	0.889924	0.0792575	0.0915187
RNU11-4P	0.905734	0.851066	0.757021	0.702523	0.0791667	0.0914139
RNU4-59P	0.918944	0.923638	0.883464	0.7296	0.0790852	0.0913197
CDKN1A	0.781269	0.806454	0.91654	0.974483	0.0790468	0.0912754
ARPP21-AS1	0.704926	0.761523	0.849551	0.910406	0.0790412	0.0912689
LRRC24	0.251659	0.207176	0.361054	0.402069	0.0790228	0.0912477
MCF2	0.763972	0.936945	0.969773	0.869696	0.0786873	0.0908603
RNA5SP254	0.764666	0.788949	0.708121	0.585556	0.0785776	0.0907336
CXCL10	0.234922	0.237625	0.0928226	0.0677314	0.0785069	0.0906519
B3GNT8	0.288936	0.33026	0.228979	0.121893	0.0784013	0.09053
LINC00391	0.209598	0.290841	0.191283	0.0718157	0.0782927	0.0904046
TPRG1-AS1	0.419466	0.334506	0.445279	0.55345	0.0781603	0.0902518
SLC24A2	0.891342	0.732458	0.896519	0.936811	0.0781175	0.0902023
NAT8	0.799164	0.865337	0.766408	0.649826	0.078093	0.0901741
RN7SL388P	0.850316	0.946121	0.892019	0.73422	0.0779126	0.0899658
SCARNA20	0.632573	0.497003	0.64178	0.712038	0.0778283	0.0898683
GNGT2	0.517783	0.616919	0.466305	0.404858	0.0777254	0.0897496
ARAF	0.363075	0.246313	0.419964	0.449381	0.0776914	0.0897102
C19orf35	0.618355	0.7444	0.591283	0.531457	0.0776776	0.0896943
TFAP2B	0.228621	0.279409	0.360031	0.432342	0.0776479	0.0896601
RNU6-195P	0.754477	0.762151	0.885232	0.933978	0.0776314	0.0896411
SLC25A6P6	0.794084	0.759847	0.87001	0.961625	0.0775605	0.0895592
TRERNA1	0.693875	0.824807	0.695045	0.608574	0.0772548	0.0892061
KCNU1	0.728291	0.615855	0.712018	0.833238	0.077103	0.0890308
CD79A	0.5828	0.531768	0.465957	0.376751	0.0770681	0.0889906
NARF-IT1	0.803072	0.722997	0.861022	0.932933	0.0770263	0.0889423
PPFIBP2	0.286494	0.258639	0.167414	0.0917181	0.0769772	0.0888856
RNU6-1137P	0.823141	0.904353	0.865428	0.699428	0.0769551	0.0888601
BRICD5	0.627306	0.607647	0.732754	0.795412	0.076892	0.0887873
PPT2-EGFL8	0.162498	0.103407	0.243291	0.305304	0.076888	0.0887826
HNRNPA1P70	0.774379	0.822987	0.694412	0.621505	0.0768807	0.0887742
SPEM1	0.405659	0.389503	0.46205	0.585273	0.0768421	0.0887296
STRADB	0.887253	0.926477	0.767226	0.746026	0.0767556	0.0886297
DLG3-AS1	0.413796	0.487565	0.337482	0.284942	0.0767342	0.0886051
COX6CP4	0.890005	0.822984	0.775997	0.679212	0.0767172	0.0885854
RNU6-490P	0.756723	0.778903	0.905281	0.93295	0.0766831	0.0885461
C3orf83	0.669806	0.709045	0.765718	0.873472	0.0766803	0.0885427
RSPH6A	0.562938	0.67959	0.470484	0.525478	0.0766724	0.0885337
LINC00486	0.611589	0.47624	0.621173	0.68693	0.07657	0.0884154
PHYHD1	0.573959	0.574609	0.606018	0.75899	0.0765049	0.0883403
TLR2	0.828548	0.922323	0.819366	0.70668	0.0764565	0.0882844
CNN2P1	0.745486	0.841633	0.728165	0.626119	0.0764558	0.0882835
DOK2	0.537983	0.562397	0.422721	0.380028	0.0764123	0.0882334
MIR1178	0.75257	0.720855	0.844877	0.914355	0.0763837	0.0882003
PIK3R6	0.660363	0.720638	0.599848	0.514147	0.0763413	0.0881513
BANP	0.78516	0.792555	0.650646	0.624283	0.0763131	0.0881187
MIR155HG	0.7311	0.747618	0.594978	0.580122	0.0763098	0.088115
CLCN4	0.954209	0.968847	0.949156	0.782097	0.0762537	0.0880502
RNU6-806P	0.917301	0.968951	0.900048	0.762729	0.0762357	0.0880293
YIF1B	0.55157	0.527935	0.430116	0.36208	0.0762076	0.087997
ATG4A	0.612746	0.570102	0.522449	0.408903	0.0761054	0.0878789
NRSN2	0.520904	0.603594	0.72593	0.665364	0.075908	0.087651
RNU6-37P	0.761578	0.711329	0.84293	0.909395	0.0758123	0.0875405
MIR188	0.639623	0.834934	0.808682	0.786476	0.0757561	0.0874757
MIR532	0.639623	0.834934	0.808682	0.786476	0.0757561	0.0874757
WDR86-AS1	0.626754	0.772609	0.581428	0.598015	0.0756072	0.0873036
LINGO4	0.513916	0.536442	0.416767	0.348714	0.0755943	0.0872887
PDE8B	0.804734	0.754268	0.867167	0.956591	0.0754913	0.0871698
THY1	0.780577	0.756139	0.891601	0.937262	0.0752971	0.0869456
CCL19	0.678006	0.694487	0.577059	0.510412	0.0752763	0.0869216
ACTA1	0.250159	0.293824	0.186724	0.0937156	0.075237	0.0868762
KCNIP3	0.616513	0.648183	0.720797	0.811816	0.0751475	0.0867728
LYL1	0.192087	0.242183	0.121467	0.0427347	0.0751473	0.0867727
SLA2	0.85791	0.892541	0.768534	0.701179	0.075119	0.0867399
TGM2	0.837683	0.902369	0.769677	0.701099	0.0751182	0.086739
TNFAIP2	0.247178	0.274399	0.16664	0.0822443	0.0750369	0.0866452
C16orf54	0.729321	0.806959	0.674127	0.60228	0.0749637	0.0865606
AGAP11	0.923036	0.917041	0.788523	0.75563	0.0749194	0.0865095
BMS1P3	0.923036	0.917041	0.788523	0.75563	0.0749194	0.0865095
NCKAP1L	0.820403	0.909895	0.774529	0.703866	0.0747746	0.0863422
C19orf33	0.547612	0.672364	0.643042	0.756875	0.0747581	0.0863232
RAPGEFL1	0.74523	0.748991	0.863657	0.919039	0.0747413	0.0863039
UBA7	0.220507	0.185486	0.0998735	0.028936	0.0747278	0.0862882
PTPRCAP	0.861042	0.886771	0.755663	0.70475	0.074627	0.0861718
HPGDS	0.721991	0.827535	0.694903	0.619385	0.0745913	0.0861306
TOM1L1	0.880857	0.91327	0.802043	0.720719	0.0745681	0.0861039
MMAA	0.13771	0.0613589	0.169261	0.269102	0.0745221	0.0860508
RNU6-517P	0.821558	0.838032	0.722667	0.656144	0.0742589	0.0857468
SNORD69	0.774949	0.819102	0.905607	0.965812	0.0741964	0.0856746
RNU4-81P	0.791711	0.95816	0.94676	0.977567	0.0740539	0.0855101
MIR1302-1	0.932007	0.951081	0.903175	0.762409	0.0740211	0.0854722
MYOT	0.757296	0.77976	0.903849	0.925658	0.0739462	0.0853857
WFDC10A	0.280673	0.216733	0.127117	0.0931534	0.0738612	0.0852875
RN7SKP189	0.795077	0.915836	0.972169	0.979585	0.0738578	0.0852837
MEOX1	0.807492	0.831415	0.709108	0.649152	0.0737804	0.0851942
PRPS2	0.784794	0.743924	0.892369	0.92245	0.0737413	0.0851492
NPM1P47	0.808849	0.698905	0.887128	0.869556	0.0736375	0.0850293
IGLL1	0.709462	0.774479	0.593775	0.611463	0.0736359	0.0850274
CPXM2	0.647016	0.703007	0.766535	0.844729	0.0736315	0.0850224
FAM47C	0.833155	0.86647	0.831937	0.676881	0.0736173	0.085006
AP1B1P2	0.671596	0.759791	0.599251	0.569112	0.0735506	0.0849289
TMEM139	0.817354	0.761563	0.886517	0.956877	0.073346	0.0846926
NFKBIZ	0.332106	0.351694	0.232037	0.172706	0.0731783	0.084499
ENPP2	0.283237	0.153308	0.281075	0.356617	0.0731592	0.084477
LINC00677	0.351695	0.277058	0.23222	0.14991	0.0731071	0.0844168
ANGPTL2	0.272762	0.242589	0.177519	0.0821988	0.0730329	0.0843311
CELF2	0.801307	0.786155	0.912257	0.958628	0.0729248	0.0842063
RPLP0P2	0.547602	0.494604	0.389249	0.372112	0.0729207	0.0842016
MTND1P9	0.899627	0.862188	0.732495	0.742945	0.0729006	0.0841783
SLC2A4RG	0.826101	0.857903	0.772048	0.666317	0.0727665	0.0840235
LHCGR	0.259328	0.269557	0.163851	0.0927019	0.0726714	0.0839137
DIABLO	0.688219	0.69639	0.745043	0.87	0.072656	0.0838959
SIGLEC6	0.325387	0.393915	0.285082	0.193216	0.0726092	0.0838419
GREB1	0.543505	0.358797	0.482045	0.528337	0.0725435	0.083766
MIR2113	0.793945	0.894649	0.749499	0.697309	0.0725392	0.083761
MYL4	0.886227	0.922364	0.781317	0.746656	0.0723534	0.0835465
SNORD10	0.633056	0.539391	0.65676	0.742504	0.0723258	0.0835146
MIR941-3	0.56236	0.555984	0.72301	0.676585	0.0722382	0.0834134
MIR941-1	0.56236	0.555984	0.72301	0.676585	0.0722382	0.0834134
MSL3	0.668636	0.600231	0.732658	0.794084	0.0721996	0.083369
KRTAP5-1	0.611846	0.656592	0.50982	0.480085	0.0721775	0.0833434
RNU6-495P	0.709081	0.752951	0.806983	0.90246	0.0721512	0.083313
BTK	0.810479	0.903267	0.796589	0.699816	0.0721049	0.0832596
RN7SKP253	0.769475	0.895533	0.755075	0.698344	0.072019	0.0831604
RNU6-117P	0.705126	0.618125	0.697679	0.820029	0.071977	0.0831118
BIN2	0.725218	0.788299	0.640329	0.604563	0.0718836	0.0830041
BCAM	0.262551	0.302119	0.211785	0.110229	0.0718678	0.0829858
RNF112	0.758261	0.823319	0.892445	0.949092	0.0717897	0.0828956
OR4K15	0.64734	0.608253	0.731892	0.792244	0.0717879	0.0828935
TRAPPC8	0.754545	0.754129	0.661058	0.583336	0.0715569	0.0826268
SLC34A2	0.664316	0.746865	0.586761	0.56504	0.0715237	0.0825885
ARHGAP30	0.608075	0.654157	0.523781	0.470764	0.0713815	0.0824243
EPCAM	0.918116	0.929409	0.893182	0.751526	0.0713804	0.082423
CBFA2T3	0.512933	0.565986	0.435954	0.379415	0.071362	0.0824018
ADORA3	0.845929	0.735945	0.821732	0.936294	0.0713578	0.0823969
SLC25A53	0.179332	0.0139442	0.0163733	0.0134819	0.0713396	0.0823758
DEFA10P	0.701377	0.748587	0.631736	0.560361	0.0712135	0.0822302
BCKDK	0.217039	0.253613	0.125022	0.0749177	0.0711431	0.082149
TSR2	0.231252	0.0513928	0.0665494	0.0957471	0.0711016	0.0821011
TPPP2	0.573689	0.491484	0.602604	0.69042	0.0710875	0.0820848
CXorf65	0.744711	0.928162	0.906674	0.870242	0.0710581	0.0820508
KDM5C-IT1	0.79951	0.749691	0.867249	0.93829	0.0710487	0.0820399
C19orf45	0.734403	0.768926	0.640007	0.591954	0.070994	0.0819768
CBX3P3	0.875205	0.745057	0.847396	0.941968	0.0708699	0.0818335
PCYT1B-AS1	0.327707	0.29486	0.404006	0.477907	0.0708611	0.0818233
RND3	0.779358	0.818312	0.656862	0.662989	0.07084	0.081799
MIR30D	0.513307	0.616382	0.677166	0.693994	0.0707653	0.0817127
RNU6-229P	0.888595	0.747211	0.891332	0.934907	0.070729	0.0816708
MPP4	0.930461	0.937754	0.811054	0.778342	0.0707048	0.0816429
MTND2P7	0.950263	0.955771	0.85037	0.787838	0.070539	0.0814514
SLC19A1	0.778642	0.742921	0.859742	0.924047	0.070527	0.0814376
PYCARD	0.19356	0.237129	0.137653	0.0486788	0.0704183	0.081312
PCSK1	0.814831	0.714245	0.894517	0.876287	0.070415	0.0813083
NTF6B	0.722358	0.734142	0.620146	0.566062	0.07035	0.0812332
OSTN	0.591758	0.628873	0.742554	0.753839	0.0702917	0.0811659
PRCC	0.155215	0.221663	0.103701	0.0301985	0.0701225	0.0809705
CELF2-AS1	0.777157	0.810355	0.905024	0.951157	0.070109	0.0809549
PCDH9-AS3	0.843631	0.907185	0.815886	0.712931	0.0700718	0.0809119
PAQR6	0.420405	0.321895	0.421191	0.519973	0.0700317	0.0808657
AMBN	0.866951	0.73775	0.813573	0.928193	0.0700212	0.0808536
ANGPT1	0.231857	0.190597	0.101171	0.0552119	0.0700102	0.0808408
MAGED2	0.719741	0.57246	0.750929	0.72427	0.0699522	0.0807738
FBXO2	0.620248	0.625074	0.703518	0.79177	0.0698687	0.0806774
DOC2GP	0.31295	0.299541	0.186816	0.151717	0.069766	0.0805588
LGALS1	0.108053	0.196116	0.0388276	0.0176483	0.0697132	0.0804979
SPATA9	0.903325	0.932097	0.841661	0.7502	0.0696901	0.0804712
HMGA1	0.580976	0.700193	0.520731	0.540465	0.0696385	0.0804116
C21orf128	0.275813	0.452138	0.437659	0.371236	0.0696226	0.0803932
RBP7	0.747937	0.825195	0.718936	0.630641	0.0695998	0.080367
HLA-DRB9	0.889417	0.942106	0.809075	0.762493	0.0695833	0.0803479
RNU7-88P	0.661075	0.668436	0.813172	0.792956	0.0695714	0.0803341
HIST2H2BB	0.0909644	0.0557405	0.185393	0.228133	0.0695199	0.0802747
HNRNPH1	0.196141	0.217999	0.156825	0.0380309	0.0694916	0.080242
UPK1A-AS1	0.334885	0.378941	0.254421	0.200002	0.0694148	0.0801534
SAMD9	0.175156	0.169414	0.0363071	0.0315988	0.069216	0.0799238
LINC00092	0.22866	0.241064	0.137414	0.0720604	0.0691826	0.0798851
HRH4	0.832315	0.681052	0.801292	0.863659	0.0691547	0.0798529
RNU6-49P	0.817749	0.978771	0.983482	0.968624	0.0691488	0.0798462
DHRS4-AS1	0.656642	0.700191	0.586466	0.518585	0.0691027	0.0797929
RAP2C	0.244357	0.173484	0.119868	0.0565643	0.0690739	0.0797597
AIFM2	0.221867	0.156992	0.101156	0.0347083	0.0690536	0.0797362
CFL1P4	0.903314	0.898535	0.749298	0.78037	0.0689474	0.0796136
MIA2	0.765007	0.793782	0.899351	0.928846	0.0689094	0.0795698
CALML3-AS1	0.732198	0.72561	0.83067	0.888927	0.0686512	0.0792716
RPL7AP26	0.885773	0.942105	0.858952	0.753173	0.0685905	0.0792015
AZU1	0.792475	0.783381	0.676383	0.632611	0.0685624	0.079169
NIP7P1	0.92046	0.773086	0.903167	0.953658	0.068555	0.0791605
SMIM10	0.835418	0.827821	0.805596	0.666918	0.0684446	0.079033
LINC00269	0.750942	0.908655	0.909632	0.908679	0.0684376	0.0790249
SNORD64	0.731535	0.620284	0.721061	0.812897	0.0683722	0.0789494
SIRPB2	0.606742	0.643829	0.547655	0.462831	0.0683658	0.078942
RN7SKP230	0.781648	0.591668	0.698216	0.665641	0.0681891	0.078738
OR2AF1P	0.727743	0.845623	0.911564	0.868761	0.0681395	0.0786807
IRF7	0.179195	0.237464	0.120876	0.0539397	0.0681173	0.0786551
RNU7-136P	0.820647	0.770148	0.879866	0.952685	0.0680768	0.0786083
PPP2R3A	0.590733	0.533738	0.616757	0.721352	0.0680155	0.0785375
CDX4	0.552453	0.698174	0.679689	0.554827	0.0679661	0.0784804
SH3TC1	0.758949	0.82867	0.740565	0.638691	0.0679584	0.0784716
KRT222	0.317742	0.389399	0.400243	0.507908	0.0679421	0.0784528
RASSF3	0.163901	0.197593	0.0852085	0.0234481	0.0679273	0.0784356
BCL7C	0.0938991	0.0514378	0.178444	0.22393	0.0679209	0.0784282
THRA	0.79553	0.75149	0.88697	0.920195	0.0678982	0.0784021
MIR139	0.773792	0.814666	0.905291	0.943083	0.0678944	0.0783977
RN7SL844P	0.889366	0.769415	0.852487	0.9571	0.0677343	0.0782129
RNU6-560P	0.232245	0.188268	0.110068	0.0577936	0.067623	0.0780843
RNU6-1082P	0.815503	0.776504	0.872485	0.955403	0.0672831	0.0776918
ETS1	0.593254	0.604207	0.71349	0.74806	0.0672558	0.0776603
APH1B	0.727135	0.760377	0.610089	0.612712	0.0672196	0.0776185
MTHFD2P7	0.49554	0.491959	0.36893	0.351029	0.0671956	0.0775908
BACH1-AS1	0.675359	0.762724	0.636473	0.578059	0.0671122	0.0774945
CATSPERB	0.848978	0.893176	0.837792	0.712629	0.0670822	0.0774598
NLRP7	0.869393	0.742349	0.893452	0.915078	0.0670546	0.077428
TNFSF10	0.518066	0.493643	0.371368	0.375131	0.0668757	0.0772214
TRBV1	0.39019	0.369963	0.303547	0.219089	0.0668481	0.0771895
MBNL1	0.823215	0.887748	0.755321	0.71211	0.0667884	0.0771206
IGKV5-2	0.921677	0.946552	0.932249	0.780627	0.0667788	0.0771095
RNU7-87P	0.812735	0.885086	0.735102	0.717287	0.0667743	0.0771043
LAMB2	0.134295	0.0417784	0.211876	0.195213	0.0666344	0.0769428
RNA5SP426	0.869364	0.922236	0.882662	0.744301	0.0666069	0.0769111
DYNLL1P1	0.806909	0.870589	0.776007	0.685997	0.066498	0.0767853
RNU6-332P	0.706722	0.683258	0.844613	0.801484	0.0663406	0.0766035
MIR1205	0.864741	0.908174	0.785908	0.738029	0.0663079	0.0765658
NLRP13	0.753558	0.709608	0.836061	0.877908	0.0662701	0.0765222
GIMAP1	0.742739	0.64875	0.763697	0.834261	0.0662646	0.0765158
LDHD	0.17193	0.0747308	0.165981	0.261991	0.0662406	0.076488
ADAM33	0.192845	0.25449	0.195674	0.0724638	0.0661784	0.0764162
TMC8	0.459851	0.578805	0.455756	0.396516	0.066171	0.0764077
LBX2	0.23402	0.22633	0.125665	0.0787943	0.0661399	0.0763718
NTF4	0.234829	0.277818	0.151956	0.110296	0.0660801	0.0763027
PPAPDC3	0.709936	0.656262	0.715442	0.836702	0.0660236	0.0762375
MIR5583-1	0.69767	0.7556	0.808711	0.876412	0.0659707	0.0761764
BATF2	0.256988	0.235444	0.170895	0.0877473	0.0658659	0.0760554
LINC00400	0.777803	0.807969	0.91183	0.932252	0.0658493	0.0760362
CELF2-AS2	0.668142	0.688178	0.742753	0.838037	0.0658347	0.0760194
RNU6-1306P	0.416097	0.290768	0.398156	0.472424	0.0657878	0.0759652
RNU7-66P	0.80611	0.834228	0.76567	0.660981	0.0657472	0.0759183
SETD7	0.81212	0.812834	0.668575	0.696453	0.0657252	0.0758929
SCARNA15	0.85725	0.860011	0.772564	0.701715	0.0657148	0.0758809
SNORD103B	0.842603	0.761539	0.90055	0.934702	0.0656162	0.075767
R3HCC1	0.407098	0.279073	0.333137	0.449025	0.0656007	0.0757491
LINC00381	0.945137	0.98425	0.924805	0.808175	0.0655937	0.075741
TRDJ1	0.841948	0.887342	0.751318	0.726697	0.0654182	0.0755384
OR6K3	0.700151	0.669382	0.80104	0.824367	0.0654089	0.0755277
LY86-AS1	0.7564	0.777288	0.879842	0.910081	0.0653632	0.0754749
SFTPA1	0.817921	0.884947	0.783383	0.703767	0.0652863	0.0753861
TLX1NB	0.389681	0.398	0.277951	0.251755	0.0652218	0.0753117
LINC00396	0.731546	0.762486	0.838162	0.898385	0.0651832	0.0752671
LDHB	0.899429	0.864832	0.832658	0.725367	0.0651681	0.0752496
KCNAB3	0.45381	0.41141	0.537875	0.575336	0.065145	0.0752229
ZNF788	0.644363	0.646493	0.598946	0.773824	0.0651363	0.075213
C4orf45	0.882269	0.746103	0.85366	0.921549	0.0651255	0.0752004
BEND3P2	0.737188	0.79657	0.639573	0.648052	0.0650852	0.075154
C1orf61	0.161598	0.246623	0.120021	0.0690831	0.0650288	0.0750888
MIR199B	0.388409	0.354804	0.293678	0.217951	0.0648837	0.0749212
MIR3154	0.388409	0.354804	0.293678	0.217951	0.0648837	0.0749212
CEACAM21	0.496029	0.403096	0.494526	0.586404	0.0648117	0.0748382
YBX1P7	0.369664	0.412711	0.297155	0.244927	0.0646637	0.0746672
PHKA2-AS1	0.650091	0.584566	0.676649	0.764557	0.0645686	0.0745574
SMAD1	0.503921	0.388255	0.397872	0.536042	0.0645566	0.0745435
POP4	0.83019	0.908849	0.781021	0.734522	0.0645411	0.0745256
RN7SL36P	0.839979	0.742666	0.891463	0.908132	0.0644992	0.0744773
XXYLT1-AS2	0.839979	0.742666	0.891463	0.908132	0.0644992	0.0744773
P2RY4	0.796969	0.941815	0.946811	0.94878	0.0644967	0.0744744
SETP11	0.948402	0.924478	0.842554	0.786984	0.0644865	0.0744625
TSACC	0.690713	0.622328	0.722025	0.801678	0.0644303	0.0743977
LY6K	0.811677	0.903754	0.776309	0.727863	0.0643627	0.0743196
KIAA1462	0.11584	0.0988089	0.19331	0.259757	0.0643496	0.0743045
RNU6-722P	0.335372	0.361697	0.458217	0.489125	0.0641936	0.0741244
ABCA17P	0.784558	0.793	0.896096	0.932569	0.0641573	0.0740824
MAGED1	0.802808	0.961454	0.958246	0.906066	0.0641252	0.0740454
RSPH10B	0.241009	0.331855	0.216813	0.153135	0.0641242	0.0740443
ITGAL	0.874602	0.900788	0.744943	0.782334	0.0640936	0.0740089
OR5BK1P	0.802124	0.857017	0.770187	0.680633	0.0639646	0.07386
PARP15	0.769891	0.775768	0.732497	0.902037	0.0639608	0.0738556
C2orf73	0.371252	0.380379	0.493429	0.512239	0.0639381	0.0738294
GPR31	0.771756	0.854702	0.729336	0.680679	0.0639055	0.0737918
SYNE1-AS1	0.13211	0.106912	0.265274	0.217249	0.0638237	0.0736973
LSP1	0.758016	0.70223	0.637104	0.589779	0.0638168	0.0736893
MPG	0.601656	0.437089	0.456366	0.488373	0.0637626	0.0736267
RHBDF1	0.601656	0.437089	0.456366	0.488373	0.0637626	0.0736267
RN7SL771P	0.792108	0.781915	0.701614	0.635546	0.0637581	0.0736216
VIP	0.901991	0.907551	0.845116	0.74903	0.0636996	0.073554
NSUN5P2	0.945456	0.808049	0.959362	0.958867	0.0636866	0.073539
RN7SL69P	0.713693	0.726979	0.600074	0.587712	0.0635463	0.0733769
HTR7P1	0.843063	0.828195	0.750588	0.685436	0.0633773	0.0731818
SYNJ2-IT1	0.856549	0.76181	0.894386	0.932347	0.0633705	0.073174
MIR339	0.775215	0.841698	0.908664	0.939307	0.0632979	0.0730901
MRPL2P1	0.757756	0.719847	0.813353	0.887996	0.0632851	0.0730753
ART4	0.913289	0.939474	0.84959	0.775682	0.0632694	0.0730572
ICAM2	0.358013	0.379003	0.288827	0.218455	0.0630292	0.0727798
FAM65C	0.133688	0.215152	0.115403	0.0383045	0.0628677	0.0725934
HMGA1P5	0.507986	0.593259	0.42643	0.459688	0.0627669	0.0724769
PCED1B-AS1	0.79091	0.956764	0.849931	0.819394	0.0627586	0.0724674
COLEC10	0.821133	0.879585	0.835989	0.709448	0.0627349	0.07244
RNU7-126P	0.450766	0.327331	0.451955	0.495367	0.0626891	0.0723871
MIR33B	0.662107	0.550095	0.673982	0.720873	0.0626762	0.0723722
PARP10	0.730481	0.789	0.658487	0.628414	0.0626255	0.0723137
OPLAH	0.691744	0.624526	0.738	0.795279	0.0625952	0.0722788
OR4K1	0.43797	0.399685	0.518451	0.556895	0.0624424	0.0721023
MIR4769	0.868241	0.763727	0.891011	0.933202	0.0624324	0.0720907
CROCCP1	0.807193	0.917881	0.944657	0.970748	0.0622954	0.0719325
TBCA	0.812493	0.779409	0.85103	0.945729	0.0622953	0.0719324
CD247	0.846245	0.914171	0.764347	0.766281	0.0622685	0.0719015
RAD1P1	0.871062	0.814779	0.941312	0.974847	0.0620638	0.0716651
NSD1	0.834367	0.739322	0.777645	0.903505	0.0618952	0.0714704
RN7SKP213	0.854743	0.869807	0.785644	0.714114	0.061856	0.0714252
RPL4	0.826578	0.907391	0.841431	0.734115	0.0618431	0.0714103
SLC5A5	0.448817	0.391764	0.490401	0.561371	0.061839	0.0714055
MIR548F2	0.778447	0.769012	0.902053	0.891928	0.0618244	0.0713886
PRR15	0.08943	0.215643	0.115186	0.0478462	0.0617981	0.0713583
TMEM106A	0.226187	0.26383	0.178531	0.0983706	0.0617979	0.071358
RNU6-409P	0.802813	0.863959	0.742903	0.700344	0.0617777	0.0713347
PDE1A	0.183625	0.112261	0.168247	0.283407	0.061732	0.071282
P2RY13	0.885886	0.924334	0.85525	0.757823	0.0616479	0.0711849
LINC00485	0.19457	0.234102	0.140173	0.069968	0.0616132	0.0711448
EEF1A1P4	0.764465	0.75812	0.818742	0.911699	0.0615256	0.0710437
CYP2E1	0.852462	0.738456	0.860132	0.905328	0.0615147	0.0710311
SLC37A3	0.546687	0.532054	0.421744	0.412192	0.0615123	0.0710283
LINC00557	0.832069	0.760974	0.816854	0.931486	0.0614955	0.0710089
VSIG4	0.751343	0.866223	0.773914	0.695778	0.0614776	0.0709883
GABRG1	0.0590714	0.0189965	0.109911	0.18339	0.0614081	0.070908
RNU1-104P	0.873842	0.930554	0.839713	0.761038	0.0613818	0.0708775
RN7SKP235	0.476867	0.393994	0.372019	0.305276	0.0612949	0.0707773
UNC13D	0.222126	0.251478	0.193299	0.0891421	0.0612187	0.0706893
SLC22A18	0.787343	0.822535	0.735644	0.660073	0.0611167	0.0705715
SNORA81	0.153606	0.122096	0.185472	0.285008	0.0611042	0.070557
MIR124-2	0.108362	0.187356	0.190009	0.043092	0.0610175	0.0704569
KIF12	0.270056	0.253064	0.330563	0.408774	0.0610131	0.0704518
C6orf123	0.321696	0.281477	0.194151	0.173607	0.0609817	0.0704156
MACC1	0.547916	0.548917	0.469034	0.402746	0.0609503	0.0703794
HRCT1	0.913475	0.940064	0.896143	0.780517	0.0609501	0.0703791
GLYCTK-AS1	0.21741	0.229649	0.151574	0.076753	0.0608994	0.0703205
LINC00577	0.469803	0.427098	0.476937	0.591129	0.0607374	0.0701335
KRTAP29-1	0.314413	0.255012	0.34693	0.42321	0.0607149	0.0701076
SETP17	0.890094	0.880539	0.767404	0.761189	0.0606441	0.0700257
RNU6-1065P	0.932984	0.958128	0.897648	0.798625	0.0606411	0.0700224
MIR4491	0.886272	0.918742	0.830477	0.759133	0.0605637	0.0699329
OSM	0.604364	0.621211	0.523741	0.472353	0.0604722	0.0698273
RN7SL288P	0.906608	0.913991	0.901024	0.768163	0.0603834	0.0697247
LCK	0.774775	0.67149	0.616358	0.641417	0.0602701	0.069594
ASB5	0.872896	0.772922	0.912013	0.926929	0.0600682	0.0693608
CSTA	0.82469	0.843186	0.825796	0.693901	0.0599133	0.0691819
TMC4	0.229482	0.254209	0.188316	0.0969868	0.0598242	0.069079
IL2RA	0.947611	0.965728	0.813249	0.884766	0.0598173	0.069071
TFEC	0.782399	0.840356	0.752378	0.67449	0.0598033	0.0690549
AGGF1P3	0.363	0.340549	0.373978	0.494292	0.0597346	0.0689756
C20orf197	0.840376	0.873678	0.757314	0.72663	0.0597139	0.0689517
HOXB-AS3	0.0691547	0.0409639	0.113269	0.198814	0.0596947	0.0689295
COX6A2	0.577131	0.560659	0.621494	0.713926	0.059523	0.0687312
TRAJ7	0.81442	0.84514	0.72794	0.700762	0.0595083	0.0687143
YWHAZP3	0.831449	0.796316	0.919377	0.938788	0.0593224	0.0684996
EIF4A1P13	0.864554	0.925338	0.772296	0.80029	0.0592547	0.0684215
RNU6-20P	0.647275	0.609412	0.716956	0.761728	0.0592447	0.0684098
LSM6	0.939179	0.812216	0.915775	0.969938	0.0592387	0.0684029
ABCB11	0.862545	0.868235	0.776673	0.727745	0.0592095	0.0683693
UBE2Q2P10	0.915407	0.90929	0.856816	0.767651	0.0591965	0.0683542
C10orf71	0.921385	0.973411	0.895755	0.809725	0.0591905	0.0683473
SNORD111B	0.786397	0.842	0.913187	0.935438	0.0589882	0.0681137
NOL3	0.593651	0.466111	0.513807	0.610448	0.0588278	0.0679284
MORC2-AS1	0.947654	0.942776	0.87719	0.803133	0.0587162	0.0677997
RNU6-116P	0.795924	0.810196	0.775713	0.661352	0.058707	0.067789
NPR2	0.590028	0.521936	0.510796	0.656826	0.058641	0.0677128
C9orf116	0.188788	0.178748	0.284214	0.313508	0.0585788	0.067641
OR4N5	0.760142	0.809093	0.892521	0.900233	0.058562	0.0676215
APOBEC3A	0.851096	0.707776	0.775043	0.845422	0.0585135	0.0675655
TGIF2	0.492819	0.445917	0.418075	0.332079	0.0584989	0.0675488
TMEM178A	0.39818	0.362384	0.424571	0.519976	0.0584255	0.0674639
MPEG1	0.887438	0.931586	0.820787	0.780646	0.0583451	0.0673711
SIGLEC12	0.558065	0.54779	0.477922	0.413743	0.0582704	0.0672848
RNU6-29P	0.74702	0.781992	0.852685	0.895757	0.0582592	0.0672719
LINC00632	0.779387	0.667078	0.82019	0.791219	0.0581547	0.0671513
KIR2DL1	0.819459	0.729774	0.824017	0.893358	0.0580813	0.0670665
SOSTDC1	0.910091	0.939774	0.800434	0.823718	0.057983	0.066953
RNU6-354P	0.926174	0.942059	0.857027	0.796917	0.0579069	0.0668651
CCL3	0.550941	0.534231	0.446883	0.412948	0.0579008	0.0668581
RNU5D-2P	0.87614	0.86835	0.759585	0.753903	0.0578508	0.0668003
GRIN2C	0.0958933	0.196217	0.0830205	0.037833	0.0578482	0.0667973
CNOT6LP1	0.865769	0.796188	0.909078	0.952858	0.0578296	0.0667758
RPS26P34	0.813211	0.776614	0.885354	0.923277	0.057788	0.0667279
FCRL6	0.785181	0.818732	0.704093	0.677028	0.0577456	0.0666789
EDNRA	0.703196	0.76834	0.66669	0.609571	0.057633	0.0665489
GRAMD1B	0.950049	0.821065	0.957736	0.954149	0.0576174	0.0665308
RNU6-1020P	0.803935	0.807749	0.890453	0.940424	0.0575919	0.0665014
SSX8	0.703663	0.751732	0.786339	0.86144	0.0575069	0.0664033
NCOA7-AS1	0.846027	0.796691	0.733084	0.696732	0.0574665	0.0663566
OR6E1P	0.703135	0.677679	0.770018	0.824369	0.0574553	0.0663436
IL1R1	0.205962	0.148276	0.11179	0.0477324	0.0574328	0.0663177
ITFG1	0.894407	0.823879	0.950519	0.97213	0.0573622	0.0662361
SCO1	0.165916	0.206105	0.150191	0.0504665	0.0572744	0.0661348
RN7SKP20	0.821484	0.916986	0.953823	0.968133	0.0571827	0.0660289
C14orf164	0.0874952	0.0346467	0.117521	0.192778	0.0571819	0.066028
MTND6P17	0.910711	0.801971	0.868696	0.957461	0.0571641	0.0660074
MIR4799	0.809673	0.835116	0.692126	0.735298	0.0571565	0.0659986
TLR3	0.773957	0.64803	0.780188	0.784645	0.0570964	0.0659293
LINC00710	0.825416	0.846722	0.936885	0.959315	0.0570732	0.0659025
MIR1301	0.907616	0.788173	0.888629	0.941248	0.0570365	0.0658601
SPATC1L	0.217134	0.165864	0.10036	0.0705966	0.0570036	0.0658221
MYL10	0.447646	0.599562	0.477772	0.514911	0.0569475	0.0657574
GSDMA	0.742694	0.783539	0.853859	0.887342	0.0568937	0.0656952
ARSI	0.255763	0.138238	0.234497	0.291779	0.0568348	0.0656272
TRGV7	0.182235	0.208961	0.112262	0.0649994	0.0568243	0.065615
CHCHD4P3	0.352352	0.25413	0.338121	0.413129	0.0567366	0.0655138
NCKAP5	0.16782	0.214141	0.119118	0.0614493	0.0567353	0.0655123
CDKN1B	0.186372	0.152363	0.199015	0.304175	0.0567208	0.0654955
C22orf34	0.457418	0.503512	0.436089	0.347391	0.0567187	0.0654931
CREB5	0.72422	0.812114	0.801687	0.884177	0.0566895	0.0654594
DPP6	0.64792	0.603875	0.63356	0.753938	0.0566112	0.065369
RNU1-38P	0.645977	0.710094	0.659532	0.553467	0.0565637	0.0653141
FAM196B	0.191592	0.132437	0.244445	0.282704	0.0565595	0.0653093
CEBPE	0.720796	0.766684	0.716238	0.612266	0.0565161	0.0652592
RNA5SP478	0.895978	0.881757	0.830289	0.752546	0.0561684	0.0648577
ELK2AP	0.774641	0.703407	0.805733	0.858419	0.0560886	0.0647655
KIAA1024L	0.769679	0.905288	0.844862	0.774157	0.0558505	0.0644906
TRDV2	0.784967	0.75773	0.716828	0.636999	0.0558465	0.064486
HAMP	0.816098	0.818183	0.876601	0.95309	0.0558427	0.0644816
GPR37L1	0.889425	0.791315	0.905614	0.941685	0.055675	0.0642879
SLC2A14	0.750035	0.61376	0.750168	0.707312	0.0556731	0.0642858
MIR4306	0.89934	0.912361	0.830588	0.774342	0.0555768	0.0641746
C20orf195	0.859001	0.922644	0.885152	0.771726	0.0555645	0.0641604
SOX5	0.235722	0.220727	0.282514	0.363314	0.0555493	0.0641428
RPL21P44	0.692716	0.76104	0.831486	0.821857	0.0555407	0.0641328
RNU6-377P	0.865541	0.863293	0.783347	0.734487	0.0555124	0.0641002
APBB1IP	0.620935	0.552792	0.67553	0.536834	0.0554827	0.0640659
TRAJ25	0.760237	0.794483	0.67793	0.661476	0.0554792	0.0640618
TRAJ26	0.760237	0.794483	0.67793	0.661476	0.0554792	0.0640618
MIR548J	0.803343	0.791915	0.896928	0.917658	0.055467	0.0640477
TRBV2	0.861058	0.919812	0.815261	0.770082	0.0554622	0.0640422
F2RL3	0.39709	0.407869	0.320605	0.273402	0.055447	0.0640247
MIR1225	0.830379	0.812198	0.877873	0.955516	0.0554116	0.0639838
CTAGE9	0.780541	0.825937	0.914921	0.902768	0.0553551	0.0639185
OR2B6	0.79946	0.891178	0.76077	0.751103	0.055322	0.0638803
GCA	0.154395	0.174832	0.104667	0.0319204	0.0550734	0.0635933
IFIH1	0.154395	0.174832	0.104667	0.0319204	0.0550734	0.0635933
NTMT1	0.353647	0.380477	0.345437	0.236287	0.0550528	0.0635695
RNA5SP429	0.822716	0.856601	0.714372	0.760262	0.0550017	0.0635105
RNU7-131P	0.80363	0.842725	0.764905	0.693773	0.0549995	0.063508
MIR4692	0.439085	0.485638	0.500806	0.590751	0.0549705	0.0634745
NXT2	0.820534	0.77677	0.924262	0.868478	0.0549146	0.0634099
RPS26P21	0.810086	0.835219	0.886679	0.953582	0.0548997	0.0633927
SERPINB10	0.888503	0.815727	0.911387	0.968799	0.0548552	0.0633413
KRTAP12-3	0.603689	0.486978	0.567364	0.632929	0.0546913	0.063152
LAG3	0.230373	0.21932	0.313309	0.348318	0.0545506	0.0629896
GM2A	0.782411	0.891221	0.773051	0.75052	0.0543214	0.062725
VN1R64P	0.869064	0.769656	0.862215	0.920245	0.0542909	0.0626898
NSRP1	0.950979	0.971116	0.933482	0.830495	0.0542133	0.0626001
RNA5SP117	0.906702	0.946455	0.8891	0.798468	0.0542038	0.0625891
RNU6-100P	0.825477	0.821481	0.900171	0.95105	0.0541597	0.0625383
SLC9C2	0.887833	0.870381	0.786637	0.760141	0.0540361	0.0623955
RIMBP3	0.915668	0.906387	0.827816	0.786613	0.0540118	0.0623675
PRSS53	0.573269	0.571559	0.572122	0.697017	0.0540003	0.0623541
PCNAP4	0.785576	0.857997	0.904054	0.92675	0.0539532	0.0622998
VN1R3	0.146998	0.0917894	0.183096	0.239862	0.0538862	0.0622224
C2orf71	0.864589	0.776779	0.906238	0.911069	0.0538648	0.0621977
SNORD108	0.688384	0.67476	0.759018	0.807442	0.0538505	0.0621812
OAS2	0.395433	0.273252	0.397042	0.399738	0.0537814	0.0621014
ARPC1B	0.773784	0.793356	0.682304	0.67223	0.0537185	0.0620287
MIR4513	0.296946	0.32302	0.228001	0.18812	0.0536733	0.0619766
LINC00919	0.876089	0.932731	0.825966	0.790234	0.0536612	0.0619626
IGHJ5	0.731548	0.673522	0.625708	0.588303	0.05364	0.0619381
RNA5SP150	0.826828	0.88115	0.945207	0.961693	0.053628	0.0619243
LINC00499	0.772828	0.831624	0.886354	0.912298	0.0536038	0.0618964
RMRPP2	0.891533	0.834869	0.948653	0.973418	0.0535809	0.0618699
SFRP4	0.904878	0.943298	0.910974	0.800833	0.0535086	0.0617865
TXNDC8	0.969949	0.967222	0.944121	0.839095	0.0534897	0.0617646
SLAMF6	0.485332	0.438482	0.364844	0.356074	0.05345	0.0617187
OR7D1P	0.744827	0.673576	0.816682	0.78406	0.0533438	0.0615961
RNU6-478P	0.894832	0.920453	0.851534	0.779742	0.0533154	0.0615633
RNU6-1105P	0.716078	0.769572	0.690045	0.621698	0.053215	0.0614474
DUSP8P2	0.808203	0.775804	0.877786	0.908647	0.0530212	0.0612236
TNFRSF25	0.556875	0.593963	0.470753	0.475074	0.0529253	0.0611129
RAP2C-AS1	0.28238	0.274699	0.151779	0.211714	0.0529021	0.0610861
SNORD116-25	0.536245	0.536187	0.592664	0.664948	0.0528805	0.0610611
SIT1	0.83287	0.825048	0.703436	0.758294	0.0528152	0.0609857
ZNF765	0.66263	0.634395	0.622664	0.52264	0.0528106	0.0609804
LINC00856	0.830136	0.841209	0.933723	0.947191	0.0527536	0.0609146
AKR1D1P1	0.887839	0.91872	0.78369	0.825182	0.0526965	0.0608487
SIGLEC17P	0.816015	0.682257	0.800529	0.74389	0.0526355	0.0607783
GPR171	0.925695	0.966239	0.905277	0.821934	0.052627	0.0607684
ITGAX	0.703427	0.740133	0.612345	0.628543	0.0526163	0.0607561
ITM2A	0.154823	0.0449476	0.0302506	0.0277274	0.052597	0.0607337
HGD	0.879904	0.766717	0.846597	0.906686	0.0525716	0.0607044
SERTM1	0.656225	0.651131	0.723527	0.778814	0.05255	0.0606795
ERC1	0.209902	0.278649	0.289367	0.35809	0.0525293	0.0606556
MIR3161	0.923114	0.961931	0.872229	0.822615	0.0525077	0.0606307
RN7SL648P	0.752889	0.82634	0.890484	0.8683	0.0524489	0.0605628
RTKN	0.326035	0.281868	0.418303	0.383328	0.052368	0.0604693
GPR151	0.337268	0.304623	0.380286	0.44448	0.0523308	0.0604264
RASAL3	0.171033	0.17902	0.122307	0.0475579	0.0523034	0.0603947
NUDT19P5	0.824687	0.813347	0.906095	0.93595	0.0522376	0.0603188
PHF6	0.4058	0.495369	0.533993	0.532848	0.0521389	0.0602048
RNU2-18P	0.931004	0.835544	0.947376	0.97299	0.0519598	0.0599981
IDO1	0.793054	0.705013	0.836011	0.828	0.0519423	0.0599778
LINC01035	0.824972	0.888863	0.774033	0.755201	0.0518116	0.0598269
ATP6V0D2	0.621002	0.61869	0.51738	0.515259	0.0517751	0.0597848
ARHGEF2	0.471918	0.385755	0.490809	0.526498	0.0517677	0.0597762
GLIS3-AS1	0.831831	0.922744	0.84858	0.77831	0.0516656	0.0596583
FHP1	0.789847	0.811596	0.857077	0.924845	0.0516621	0.0596543
ARHGAP40	0.7775	0.820983	0.744607	0.679741	0.051551	0.059526
GK-IT1	0.853173	0.969913	0.984176	0.952651	0.0513452	0.0592883
VPS9D1-AS1	0.667289	0.6031	0.668402	0.747894	0.0513365	0.0592783
RN7SKP248	0.893713	0.950239	0.872347	0.806881	0.0512935	0.0592287
MIR4437	0.898017	0.921017	0.792407	0.832103	0.0512647	0.0591954
PCOLCE-AS1	0.366536	0.414779	0.335398	0.273524	0.0512536	0.0591826
RN7SL611P	0.877327	0.900974	0.830964	0.76693	0.0511525	0.0590658
RPS21P8	0.843888	0.863312	0.78853	0.732262	0.0511339	0.0590443
HOXB4	0.0687582	0.064023	0.106957	0.1912	0.0509827	0.0588698
MFNG	0.499668	0.546837	0.465376	0.407043	0.0509664	0.0588509
OR2P1P	0.19551	0.227198	0.133642	0.0973699	0.0508596	0.0587276
RNU6-864P	0.795051	0.82037	0.928606	0.867188	0.0508435	0.058709
LRRC70	0.942462	0.941082	0.911846	0.817845	0.0508348	0.058699
RNA5SP123	0.904217	0.901519	0.824922	0.785427	0.0508124	0.0586731
LINC00686	0.832993	0.854537	0.926051	0.957387	0.0507887	0.0586458
PCAT2	0.902536	0.801056	0.901385	0.936835	0.0507655	0.0586189
RNPEPL1	0.861759	0.874117	0.77685	0.758437	0.0507566	0.0586086
MOB2	0.698778	0.691386	0.72672	0.818652	0.050684	0.0585248
LINC01066	0.71947	0.82498	0.810524	0.714494	0.0506743	0.0585136
IL10RB	0.533137	0.427644	0.426227	0.401878	0.0506496	0.0584851
SCNM1	0.911579	0.920209	0.866399	0.792534	0.0505843	0.0584097
LILRA4	0.685051	0.763104	0.636462	0.642904	0.0504711	0.058279
EPN3	0.91429	0.924383	0.855727	0.798764	0.0503837	0.0581781
SLC44A5	0.858047	0.921128	0.799497	0.798972	0.0503818	0.0581759
HVCN1	0.218086	0.191161	0.129676	0.0900519	0.0503163	0.0581002
RPL23AP23	0.871391	0.938917	0.847334	0.799542	0.0502479	0.0580213
SNORD116-26	0.652468	0.604595	0.703976	0.736258	0.0501372	0.0578934
CLEC12A	0.875868	0.861144	0.799161	0.750686	0.0501024	0.0578532
CD74	0.22369	0.241741	0.139381	0.127946	0.0500991	0.0578495
MMP23B	0.190376	0.164854	0.109596	0.061175	0.0500106	0.0577473
RNU6-537P	0.611613	0.608285	0.583436	0.713777	0.049986	0.0577189
MTHFD2P1	0.57791	0.551724	0.670657	0.653992	0.0499736	0.0577046
RNU6-883P	0.872526	0.789578	0.882031	0.928141	0.0499608	0.0576898
MIR181A2HG	0.188621	0.165096	0.100936	0.063146	0.0499529	0.0576806
RPS27P16	0.836404	0.897069	0.940743	0.968774	0.049952	0.0576796
HOXB-AS2	0.0924582	0.0721168	0.141333	0.201547	0.0499195	0.0576421
GINS3	0.633092	0.628471	0.678836	0.752737	0.049918	0.0576403
HEYL	0.128804	0.199592	0.116128	0.0593762	0.0498995	0.057619
UPF3AP3	0.882961	0.86546	0.948939	0.989053	0.0498547	0.0575673
RNU6-574P	0.822974	0.794683	0.834091	0.927366	0.0497997	0.0575038
ISCA2P1	0.698374	0.741617	0.700963	0.821394	0.0497062	0.0573958
SMAD1-AS1	0.760651	0.794348	0.841528	0.892309	0.0496308	0.0573087
RAC1P3	0.933839	0.933549	0.891674	0.812452	0.0495018	0.0571598
ZNF702P	0.224183	0.169392	0.127644	0.0912043	0.0494908	0.0571471
MIR185	0.890711	0.879022	0.807553	0.771719	0.0494448	0.0570939
LINC00299	0.707422	0.732285	0.781426	0.836542	0.0494276	0.0570741
MIR3677	0.211371	0.229413	0.290768	0.335239	0.0493167	0.056946
LINC00993	0.894855	0.792074	0.896444	0.91916	0.0491915	0.0568014
RASA3-IT1	0.649537	0.711761	0.730273	0.787246	0.0491431	0.0567455
RNU6-793P	0.835917	0.909269	0.80387	0.77887	0.0489895	0.0565682
MIR1271	0.239624	0.23592	0.291788	0.356626	0.0489384	0.0565092
ST13P2	0.822255	0.833645	0.886256	0.945491	0.0488617	0.0564206
CMKLR1	0.371219	0.282223	0.247352	0.2574	0.048831	0.0563851
PRSS57	0.258266	0.229853	0.165545	0.13614	0.0487991	0.0563483
MIR143	0.925548	0.921776	0.834409	0.819069	0.048782	0.0563286
RP1L1	0.8846	0.887554	0.830518	0.768126	0.0486756	0.0562057
FCF1P1	0.904987	0.931218	0.892726	0.80198	0.048649	0.0561751
RPL9P32	0.960298	0.960205	0.94853	0.844559	0.0486406	0.0561653
MIR3183	0.495434	0.408164	0.446785	0.536775	0.0486198	0.0561413
IPCEF1	0.726843	0.749408	0.663562	0.627696	0.0486142	0.0561349
HTATSF1P2	0.590634	0.588381	0.558472	0.470804	0.0486076	0.0561273
RNU7-97P	0.923643	0.93738	0.849698	0.822008	0.0485746	0.0560891
RNA5SP377	0.540338	0.562069	0.529491	0.435189	0.0485406	0.0560498
HOXA-AS3	0.651966	0.624493	0.677502	0.754679	0.0485226	0.0560291
CCL22	0.892069	0.930859	0.829694	0.809885	0.0483548	0.0558353
FSCN3	0.831188	0.766938	0.860304	0.899286	0.0483257	0.0558017
RIIAD1	0.818299	0.774671	0.835578	0.908245	0.0481693	0.0556211
DGAT2	0.915047	0.864463	0.80109	0.799611	0.0481498	0.0555986
C1QTNF5	0.829155	0.854672	0.750199	0.744863	0.0480831	0.0555216
MFRP	0.829155	0.854672	0.750199	0.744863	0.0480831	0.0555216
C11orf89	0.922006	0.931693	0.85282	0.816615	0.0479341	0.0553495
OR7G3	0.823463	0.723563	0.750067	0.837068	0.0478979	0.0553077
HK3	0.768663	0.803885	0.728108	0.675392	0.0478384	0.055239
RNA5SP184	0.80359	0.905713	0.830485	0.777837	0.0478271	0.055226
MMP9	0.681651	0.661799	0.599691	0.562237	0.0477913	0.0551847
HNRNPA3P1	0.818556	0.748125	0.846574	0.876982	0.047684	0.0550608
RNU6-211P	0.941324	0.928649	0.871699	0.822008	0.0476506	0.0550221
RNY4P20	0.853203	0.899394	0.808345	0.772562	0.0476351	0.0550043
RNU6-1031P	0.824527	0.84453	0.874293	0.949753	0.0475726	0.0549321
PDIA5	0.751827	0.702336	0.728455	0.829353	0.0474354	0.0547737
RPS3AP50	0.814074	0.807374	0.865726	0.925337	0.0474118	0.0547464
RNU6-412P	0.778904	0.851997	0.739311	0.733189	0.0473361	0.054659
TCEAL7	0.81521	0.890358	0.943203	0.913081	0.0473183	0.0546385
HLA-DPB1	0.931491	0.909421	0.830392	0.824384	0.0472316	0.0545383
RPS23P6	0.872647	0.937295	0.815737	0.831039	0.0470704	0.0543522
FAM178B	0.841205	0.81436	0.901461	0.932917	0.0470334	0.0543095
SNX31	0.306049	0.288908	0.329689	0.411429	0.0469798	0.0542476
NTRK3-AS1	0.792064	0.887854	0.891702	0.914386	0.0469703	0.0542366
AIF1	0.798793	0.762741	0.718051	0.673824	0.0469679	0.0542338
MICAL2	0.405146	0.333644	0.399695	0.466169	0.0469111	0.0541683
ARHGAP29	0.91762	0.951338	0.876128	0.825902	0.0468935	0.0541479
ZBED2	0.858418	0.860917	0.772033	0.760623	0.0468521	0.0541002
OCRL	0.851302	0.94755	0.963278	0.964247	0.0468282	0.0540726
CD6	0.140699	0.170299	0.072542	0.0573945	0.0467671	0.054002
EPSTI1	0.123386	0.155081	0.0751426	0.0324265	0.0466801	0.0539016
RNU6-178P	0.623534	0.641437	0.520521	0.58032	0.046591	0.0537986
CD248	0.517742	0.521561	0.449967	0.411287	0.0465853	0.053792
B3GNT5	0.871883	0.821665	0.878219	0.95203	0.0465206	0.0537173
PPP1R11P1	0.911375	0.955354	0.979809	0.857584	0.0465075	0.0537022
RNU6-281P	0.847363	0.889602	0.805635	0.765106	0.0464245	0.0536063
RN7SKP42	0.774256	0.750028	0.681811	0.662486	0.0463115	0.0534759
TCN2	0.28127	0.231468	0.225159	0.151595	0.046284	0.0534442
MIR873	0.858767	0.869638	0.808675	0.753354	0.0461238	0.0532591
TRAV12-2	0.829948	0.881101	0.842252	0.753926	0.046119	0.0532536
MIRLET7DHG	0.91306	0.900287	0.850771	0.796097	0.0461112	0.0532446
MIR128-2	0.745127	0.762506	0.826533	0.858262	0.0461002	0.053232
KDM4C	0.900018	0.90405	0.863765	0.789465	0.0459794	0.0530925
TANK	0.474625	0.415751	0.345682	0.424549	0.0459669	0.053078
TMEM30C	0.839335	0.865498	0.91231	0.959643	0.0459477	0.0530558
C9orf64	0.152068	0.159774	0.0623771	0.0663097	0.0458907	0.0529901
IGSF22	0.792811	0.762799	0.809233	0.886889	0.0458299	0.0529198
CACNG6	0.226327	0.194775	0.121328	0.12208	0.0458035	0.0528893
FERMT3	0.73868	0.76989	0.681918	0.653987	0.0456354	0.0526952
MIR1231	0.68056	0.729481	0.788498	0.789797	0.0454827	0.052519
MEF2A	0.738375	0.760033	0.792588	0.858773	0.0454793	0.052515
RNU6-397P	0.961479	0.966578	0.879986	0.867264	0.0454608	0.0524936
HNRNPH3	0.959837	0.969578	0.912031	0.855199	0.0453827	0.0524035
ATP13A4-AS1	0.816846	0.80906	0.88937	0.913759	0.0452207	0.0522164
ARMCX1	0.604774	0.655977	0.72247	0.621132	0.045171	0.0521589
NCF4	0.871132	0.747247	0.830437	0.830259	0.0450594	0.0520301
LRRC15	0.848479	0.873322	0.787977	0.761484	0.0449577	0.0519127
ADAMTSL4-AS1	0.133955	0.128671	0.0611326	0.0280872	0.0449371	0.0518889
WBSCR17	0.826674	0.787214	0.890026	0.894574	0.044929	0.0518796
RNA5SP268	0.936315	0.961909	0.908485	0.841484	0.0449082	0.0518555
RHCG	0.226257	0.191085	0.117841	0.127605	0.0448701	0.0518115
RNU7-144P	0.942612	0.962205	0.894423	0.846639	0.0448263	0.051761
FXYD3	0.215358	0.170714	0.127574	0.0965337	0.044823	0.0517572
PGLYRP1	0.532675	0.475768	0.477115	0.406301	0.0448175	0.0517508
C17orf77	0.860488	0.884281	0.781678	0.787311	0.0447871	0.0517157
SYTL3	0.61614	0.688688	0.569023	0.592913	0.0447812	0.0517088
IL6R	0.704853	0.623738	0.643312	0.734222	0.0447798	0.0517073
TMEM161BP1	0.154605	0.176189	0.123954	0.0575487	0.0447486	0.0516712
HTR3D	0.647971	0.549357	0.559502	0.532393	0.0447461	0.0516684
LINC01167	0.117206	0.176984	0.0885364	0.0555014	0.044634	0.051539
LRRC43	0.808656	0.724816	0.755043	0.838753	0.0445198	0.0514071
CECR2	0.889058	0.929761	0.902014	0.810333	0.0443429	0.0512028
KRBOX4	0.358402	0.291018	0.270405	0.237125	0.0443206	0.051177
SLAMF1	0.89383	0.909025	0.869994	0.793793	0.0443106	0.0511655
LGI1	0.836851	0.857184	0.91139	0.948977	0.0442426	0.0510869
HTRA4	0.90041	0.937148	0.87657	0.815775	0.0441436	0.0509726
MIR23B	0.867584	0.863308	0.773434	0.781395	0.0441314	0.0509586
IGHV3-9	0.487077	0.479782	0.562939	0.578596	0.0440939	0.0509152
TNFRSF19	0.886205	0.902057	0.802725	0.811066	0.044075	0.0508935
RAB42	0.795055	0.797483	0.748851	0.68964	0.0438423	0.0506247
RNU6-161P	0.886139	0.892643	0.807054	0.797233	0.0438221	0.0506014
SAMSN1-AS1	0.871789	0.784127	0.864456	0.902778	0.0438022	0.0505784
MIR4254	0.889274	0.861796	0.930787	0.977583	0.0437557	0.0505247
RNU7-123P	0.945072	0.933858	0.857911	0.847452	0.0437294	0.0504943
NEU4	0.641168	0.741628	0.65473	0.72686	0.0437259	0.0504903
LRIT1	0.8926	0.905386	0.830842	0.79909	0.0437216	0.0504853
MRPL48	0.940986	0.882999	0.896053	0.818973	0.0436463	0.0503984
OAS1	0.750455	0.682991	0.785736	0.792896	0.0435057	0.050236
WFDC5	0.633413	0.702538	0.634485	0.580872	0.0431915	0.0498732
CCDC13-AS1	0.900474	0.819775	0.914837	0.932314	0.0431129	0.0497825
IGKV2-30	0.756018	0.864996	0.776978	0.830412	0.0430467	0.049706
KIRREL3-AS1	0.862364	0.908303	0.893041	0.796184	0.0430235	0.0496792
CLK3	0.754612	0.805795	0.818245	0.875446	0.0429738	0.0496219
RPS4XP12	0.905639	0.946609	0.84912	0.841728	0.0429508	0.0495953
OACYLP	0.374281	0.384158	0.483781	0.40904	0.0428852	0.0495195
MARVELD1	0.657763	0.636026	0.704456	0.746969	0.0428726	0.049505
CPA6	0.844198	0.876022	0.826412	0.75889	0.0428273	0.0494527
HHIPL1	0.799981	0.872918	0.8157	0.753138	0.0427907	0.0494104
PCDHGA12	0.338999	0.335268	0.240407	0.26761	0.0426809	0.0492837
HIF1A-AS2	0.190315	0.216391	0.131643	0.111053	0.0426518	0.0492501
IQCJ-SCHIP1-AS1	0.915366	0.834566	0.938287	0.93825	0.0426368	0.0492327
LINC00536	0.886883	0.836037	0.933536	0.943053	0.0425485	0.0491308
RAB1C	0.877026	0.901196	0.818448	0.796161	0.0425225	0.0491007
RNU6-1096P	0.838377	0.923635	0.922415	0.952012	0.0425201	0.0490979
RNU6-501P	0.907082	0.90997	0.810148	0.843992	0.0424615	0.0490303
IQCK	0.817422	0.854286	0.927904	0.900603	0.0424224	0.0489852
ABCB10P4	0.0139839	0.0921193	0.109876	0.123306	0.0423675	0.0489218
IGLV2-8	0.761036	0.745907	0.684095	0.658671	0.0423563	0.0489088
MIR650	0.761036	0.745907	0.684095	0.658671	0.0423563	0.0489088
BSX	0.186935	0.180404	0.138008	0.0808473	0.0423287	0.048877
RNU6-872P	0.900032	0.841074	0.960192	0.891503	0.0422926	0.0488353
ROCK2	0.564391	0.520461	0.570059	0.638591	0.0422633	0.0488014
FAM217A	0.7903	0.857913	0.866478	0.908038	0.0422419	0.0487767
RNU2-9P	0.784161	0.784247	0.811195	0.887217	0.0421749	0.0486994
SNORA20	0.827749	0.786856	0.896308	0.87257	0.0420355	0.0485384
RNU6-425P	0.922108	0.866218	0.870927	0.969239	0.0420308	0.048533
MIR1827	0.824412	0.864735	0.788833	0.751405	0.0420027	0.0485005
ACAP1	0.623163	0.618692	0.556638	0.523871	0.0419969	0.0484939
SRP72P2	0.927008	0.850705	0.914976	0.967508	0.0419376	0.0484254
B3GNT9	0.0678883	0.133478	0.0577895	0.016931	0.0418196	0.0482891
CPLX4	0.887943	0.932254	0.845484	0.823062	0.0417809	0.0482445
NLGN1-AS1	0.808005	0.827893	0.870959	0.754696	0.0417809	0.0482444
OGN	0.926869	0.930233	0.924928	0.831154	0.0416941	0.0481442
JADE3	0.850141	0.940989	0.938399	0.956016	0.0416795	0.0481274
VN1R67P	0.881882	0.833163	0.92149	0.942151	0.0415943	0.048029
RNU6-666P	0.873515	0.906275	0.792282	0.858863	0.0415047	0.0479255
SLC38A8	0.839322	0.867774	0.811929	0.755637	0.0414014	0.0478062
IL1R2	0.769361	0.751006	0.671158	0.687292	0.041391	0.0477943
HMGB3P32	0.869986	0.898873	0.839805	0.787343	0.041273	0.0476579
PABPC5-AS1	0.192022	0.0882917	0.0945637	0.116965	0.0412726	0.0476575
RNU6-304P	0.710424	0.808378	0.748765	0.70525	0.0412114	0.0475868
SATL1	0.818004	0.892908	0.896454	0.930732	0.0411483	0.047514
COL5A1-AS1	0.914587	0.897869	0.85519	0.808841	0.0409919	0.0473334
TRGV5	0.322616	0.315633	0.256872	0.224463	0.0409419	0.0472757
OR11H7	0.860353	0.800867	0.877505	0.91422	0.0409304	0.0472624
HHATL-AS1	0.285701	0.200408	0.232587	0.302661	0.0409154	0.047245
ZFP36L1	0.139896	0.132332	0.0826387	0.0386534	0.0409005	0.0472278
OR52H2P	0.909999	0.91396	0.840001	0.822608	0.0408279	0.047144
RNU6-653P	0.725278	0.77637	0.681897	0.674486	0.0406453	0.0469332
NAGK	0.834152	0.806066	0.908013	0.88703	0.0406422	0.0469295
GNG2	0.775107	0.805197	0.819689	0.886193	0.0406403	0.0469274
MIR4713	0.933266	0.952096	0.933991	0.847808	0.0405349	0.0468057
RNU6-365P	0.873936	0.922734	0.85801	0.809311	0.0404946	0.0467591
SLC22A20	0.629144	0.681724	0.584859	0.58227	0.0404689	0.0467294
RNU6ATAC12P	0.843075	0.857812	0.765007	0.776295	0.0404327	0.0466877
COQ10BP2	0.852028	0.823747	0.902143	0.92643	0.0404093	0.0466606
RASGRP4	0.490511	0.482461	0.434283	0.390433	0.0402763	0.046507
TMEM86B	0.878946	0.821072	0.887735	0.93423	0.0402287	0.0464521
HNRNPRP1	0.896068	0.866879	0.924127	0.975798	0.0401613	0.0463743
RNU6-231P	0.852871	0.882785	0.952746	0.935945	0.0401358	0.0463448
AMOT	0.161019	0.0770128	0.067276	0.0630451	0.0401182	0.0463245
RNU6-681P	0.781024	0.892174	0.846906	0.854563	0.0400199	0.0462109
MPO	0.819686	0.807221	0.749664	0.723055	0.0399227	0.0460988
SCN7A	0.074742	0.0874076	0.130571	0.176387	0.0399129	0.0460875
HS1BP3-IT1	0.775834	0.809241	0.769181	0.699509	0.0399107	0.0460849
OVAAL	0.908343	0.935706	0.893217	0.827415	0.0398349	0.0459974
NTS	0.842767	0.83098	0.929463	0.894244	0.0397233	0.0458685
FOXO4	0.611823	0.690074	0.713284	0.700829	0.0396463	0.0457797
GGT3P	0.889538	0.902069	0.804623	0.838002	0.0393209	0.0454039
HEMGN	0.834089	0.842452	0.909626	0.922603	0.0393028	0.0453829
RNU6-601P	0.917876	0.943559	0.885828	0.838305	0.0392808	0.0453575
RNA5SP513	0.888082	0.974103	0.98144	0.980097	0.0392695	0.0453445
GPR17	0.920968	0.843647	0.932462	0.94376	0.0392654	0.0453398
SUCNR1	0.826133	0.843282	0.910122	0.914239	0.0392353	0.045305
PDE7B	0.827276	0.901855	0.929227	0.913968	0.0392114	0.0452774
YIPF6	0.840706	0.870059	0.925737	0.935607	0.0392045	0.0452695
CALN1	0.175857	0.105552	0.168228	0.214891	0.0391993	0.0452634
TRDD3	0.743287	0.798086	0.700238	0.705222	0.0391534	0.0452104
MRPS21P1	0.943626	0.974832	0.93353	0.867475	0.0391067	0.0451565
LINC01107	0.48106	0.437033	0.400698	0.377676	0.0390979	0.0451463
KLRK1	0.837854	0.847763	0.803319	0.747841	0.0390758	0.0451209
EVA1B	0.0914197	0.1385	0.0606437	0.0333397	0.0390533	0.0450949
RNU6-918P	0.880589	0.845337	0.896201	0.953091	0.0388728	0.0448864
LTC4S	0.801662	0.820616	0.758533	0.720579	0.0388072	0.0448107
RNA5SP141	0.825599	0.867239	0.928996	0.901849	0.0387199	0.0447099
LGALS12	0.733511	0.814564	0.754105	0.71035	0.0386979	0.0446845
BTLA	0.946229	0.89813	0.84043	0.872482	0.0386976	0.0446842
CLEC11A	0.623483	0.689942	0.648627	0.583569	0.0386463	0.0446249
CX3CL1	0.964224	0.950519	0.902244	0.867321	0.038642	0.0446199
IGHJ4	0.87571	0.901438	0.842246	0.798297	0.0386068	0.0445792
RNU6-989P	0.89852	0.906092	0.862894	0.80836	0.0386062	0.0445786
RPS2P45	0.812978	0.859887	0.908414	0.903461	0.0385469	0.0445101
LOXL2	0.917185	0.862976	0.9348	0.969699	0.0385466	0.0445098
MIR3714	0.893111	0.880453	0.942382	0.976281	0.0384645	0.044415
IGKV1OR2-108	0.73651	0.797986	0.691043	0.727589	0.0384498	0.044398
C12orf76	0.123611	0.0872423	0.0442649	0.024428	0.03844	0.0443867
MIR135A1	0.687685	0.664451	0.678684	0.763559	0.0384109	0.0443531
SLC24A4	0.454912	0.378204	0.355027	0.419863	0.038378	0.0443151
FTLP17	0.879634	0.930632	0.878243	0.822237	0.0383469	0.0442791
SLCO2A1	0.912694	0.92845	0.892515	0.827708	0.0383394	0.0442705
MTCO1P3	0.856576	0.817695	0.898086	0.916708	0.038295	0.0442192
RNA5SP197	0.841567	0.844582	0.931967	0.900816	0.038292	0.0442158
SCIMP	0.654331	0.703323	0.626226	0.600112	0.0382494	0.0441666
SAMD9L	0.121221	0.145818	0.0606392	0.0575496	0.0382308	0.0441452
PSKH2	0.910454	0.851104	0.917114	0.958134	0.0381898	0.0440978
NHSL2	0.725237	0.787649	0.787033	0.832019	0.0380043	0.0438836
MIR4633	0.910389	0.873857	0.837459	0.809498	0.037981	0.0438567
MBTPS2	0.783262	0.690372	0.73298	0.779418	0.0379743	0.043849
SNORD109A	0.492295	0.486886	0.528891	0.582004	0.0379549	0.0438265
SPTBN2	0.387252	0.406781	0.466358	0.476227	0.0379351	0.0438037
TCP11	0.504044	0.602449	0.545216	0.516853	0.037873	0.0437319
ANTXR2	0.936491	0.942549	0.916037	0.847429	0.0377864	0.0436319
LINC01105	0.939326	0.876146	0.961849	0.974236	0.0377803	0.043625
LINC00242	0.892691	0.933156	0.846703	0.840008	0.0376858	0.0435158
ACPL2	0.85623	0.83527	0.897584	0.93288	0.0376508	0.0434754
MIR4295	0.906421	0.958249	0.926218	0.854757	0.0375754	0.0433883
LHFPL3-AS1	0.893857	0.928516	0.879721	0.824324	0.0375346	0.0433412
DSTNP1	0.946165	0.876027	0.923459	0.979236	0.0375345	0.0433411
CDKL1	0.95586	0.861826	0.925802	0.950672	0.0373982	0.0431837
RN7SL454P	0.914504	0.88914	0.843017	0.819538	0.0373289	0.0431037
RN7SKP288	0.846503	0.9158	0.907703	0.94982	0.0372646	0.0430294
GPR111	0.936925	0.885292	0.961007	0.986011	0.0372139	0.0429709
CPSF4L	0.907577	0.917384	0.85278	0.828745	0.037015	0.0427413
IFNK	0.888479	0.878153	0.931138	0.971382	0.0370117	0.0427375
HMHB1	0.886906	0.853705	0.933526	0.946315	0.0370106	0.0427362
TYR	0.86512	0.845204	0.920312	0.93385	0.0369538	0.0426706
SNORA29	0.917462	0.821323	0.901826	0.893122	0.0369047	0.0426139
MRPL34	0.851425	0.799312	0.747173	0.800767	0.0368642	0.0425671
NRBP1	0.82351	0.908739	0.856611	0.911076	0.0368416	0.042541
RNF157-AS1	0.441128	0.389655	0.462604	0.490057	0.0367937	0.0424857
RPL36A	0.791919	0.841339	0.886941	0.874469	0.0367585	0.0424451
RPL36A-HNRNPH2	0.791919	0.841339	0.886941	0.874469	0.0367585	0.0424451
RNU6-795P	0.806603	0.864354	0.908438	0.874018	0.0366332	0.0423004
RNU6-807P	0.876971	0.925608	0.961154	0.969971	0.036581	0.0422401
GPR52	0.849494	0.866863	0.944002	0.90629	0.0365603	0.0422162
MIR604	0.883945	0.954056	0.857015	0.877553	0.0365488	0.0422029
SNRPGP5	0.745967	0.758835	0.764797	0.839357	0.036504	0.0421511
FABP7	0.821068	0.755313	0.856737	0.817538	0.0364896	0.0421345
RNA5SP311	0.848581	0.911254	0.941561	0.933201	0.0364037	0.0420354
PAQR8	0.927809	0.858746	0.91872	0.959051	0.0363258	0.0419455
SLC6A1-AS1	0.810586	0.766194	0.867674	0.826454	0.0363232	0.0419424
RNA5SP455	0.833	0.867345	0.926205	0.90807	0.0361888	0.0417872
CLEC6A	0.897102	0.851216	0.94863	0.923683	0.0360818	0.0416636
ESRRB	0.786021	0.850173	0.77912	0.752098	0.0359787	0.0415447
CTBP2P5	0.879204	0.874465	0.938024	0.956408	0.0358252	0.0413674
MNDA	0.899053	0.840165	0.816949	0.806578	0.0358252	0.0413673
FBXW4P1	0.813885	0.873901	0.884466	0.911932	0.0358023	0.0413409
MIR633	0.844232	0.91345	0.915809	0.940083	0.0357124	0.0412372
MIR4673	0.936135	0.869044	0.954879	0.956947	0.0356937	0.0412155
LPIN1	0.609506	0.704504	0.639881	0.674019	0.0356899	0.0412111
SNORA38	0.0386506	0.0387535	0.111392	0.1085	0.0356367	0.0411497
SEL1L3	0.262114	0.247624	0.286463	0.341179	0.0356274	0.041139
MORF4L1P4	0.873731	0.836089	0.896471	0.934177	0.0355992	0.0411064
ELSPBP1	0.891281	0.94648	0.889773	0.846175	0.0355856	0.0410907
TRAJ36	0.852266	0.790015	0.772661	0.759396	0.0355769	0.0410807
RNU6-275P	0.934452	0.947557	0.854762	0.908432	0.0355505	0.0410502
CD5	0.870674	0.878955	0.797822	0.811518	0.0355259	0.0410218
EXOC3L2	0.760167	0.761407	0.816061	0.842484	0.0354967	0.040988
LINC00316	0.454327	0.400058	0.388132	0.472396	0.0354692	0.0409562
RN7SL244P	0.871363	0.837956	0.849195	0.929745	0.0354046	0.0408817
AMZ1	0.759741	0.709942	0.706371	0.79087	0.0353551	0.0408245
CD300LB	0.867428	0.895941	0.807945	0.821603	0.0352733	0.0407301
CTXN3	0.906126	0.895105	0.913386	0.984883	0.0352516	0.0407051
IL23A	0.919087	0.831821	0.833901	0.864007	0.0352249	0.0406742
C11orf45	0.105393	0.0994506	0.0629109	0.0171191	0.0352162	0.0406642
FAM19A1	0.756897	0.855348	0.798137	0.811819	0.0351469	0.0405842
MOSPD2	0.615959	0.572723	0.613404	0.671479	0.0351238	0.0405575
ZNF574	0.823647	0.839844	0.866361	0.916331	0.0351138	0.0405459
MIR1208	0.82645	0.89067	0.793454	0.830728	0.0350574	0.0404809
C14orf177	0.779292	0.710324	0.736654	0.79965	0.0350266	0.0404453
C11orf83	0.721589	0.77086	0.721836	0.804397	0.035026	0.0404446
ZNF490	0.122212	0.135238	0.127314	0.0481429	0.0349986	0.0404129
MIR153-1	0.139248	0.147246	0.0872579	0.0638362	0.0349626	0.0403713
PHKA1-AS1	0.858901	0.887376	0.924621	0.950462	0.0349535	0.0403608
ZBTB47	0.325101	0.266812	0.284263	0.22785	0.0349358	0.0403404
RNA5SP442	0.930254	0.93452	0.850534	0.881946	0.0349211	0.0403234
TATDN2P2	0.771713	0.841179	0.841112	0.865097	0.0349192	0.0403212
RNU5E-8P	0.951976	0.92013	0.890464	0.857945	0.0348605	0.0402534
RNU6-1231P	0.802435	0.828327	0.861251	0.894972	0.0347809	0.0401615
B3GALT5	0.716718	0.745889	0.768613	0.811825	0.0347497	0.0401255
RNU7-2P	0.926311	0.930025	0.861751	0.856336	0.0346401	0.0399989
ALAS2	0.878774	0.94931	0.958793	0.96482	0.034595	0.0399469
AIG1P1	0.92808	0.86657	0.920539	0.963115	0.0345634	0.0399104
MST1R	0.827059	0.820747	0.85135	0.90816	0.0344712	0.039804
CALM2P2	0.917306	0.918902	0.886238	0.833833	0.034447	0.039776
MIR153-2	0.890064	0.933562	0.839834	0.866927	0.0343783	0.0396967
GYS2	0.760569	0.815259	0.842166	0.84662	0.0342611	0.0395613
RAP1A	0.907253	0.884861	0.946247	0.97323	0.0341691	0.039455
RPA3	0.807489	0.741061	0.833427	0.780953	0.0341558	0.0394397
LINC00838	0.778308	0.816189	0.856971	0.862889	0.0341464	0.0394289
RN7SL821P	0.886408	0.911812	0.950265	0.974008	0.0338263	0.0390592
RNU6-943P	0.955741	0.96119	0.91974	0.876704	0.0338016	0.0390307
FAM160B2	0.849811	0.902955	0.808331	0.844591	0.0337702	0.0389945
PRL	0.923164	0.923695	0.84762	0.867096	0.0337462	0.0389667
RHNO1	0.918999	0.893167	0.84404	0.838498	0.0337265	0.038944
RNU2-30P	0.859159	0.904353	0.929562	0.949101	0.033642	0.0388464
RPL5P30	0.847586	0.835766	0.8972	0.916748	0.0336331	0.0388361
RNU6ATAC23P	0.845147	0.899301	0.935306	0.916459	0.0336271	0.0388292
DBIP1	0.954446	0.939568	0.922453	0.865824	0.033575	0.0387691
PLA2G12B	0.899986	0.84168	0.895725	0.93559	0.0335546	0.0387455
LINC01023	0.088367	0.12438	0.0667773	0.032021	0.0335357	0.0387237
SKAP1	0.105375	0.139005	0.0826533	0.0469463	0.0335286	0.0387155
SNORD62A	0.835564	0.854337	0.877869	0.925076	0.0334859	0.0386661
KRT33B	0.780248	0.765615	0.802332	0.853896	0.0334724	0.0386506
RN7SL56P	0.881607	0.947706	0.971364	0.946814	0.033392	0.0385578
CCDC177	0.833012	0.862096	0.899043	0.919628	0.0333606	0.0385215
MEF2C	0.924585	0.946223	0.901796	0.856342	0.0333197	0.0384743
WNT4	0.27253	0.183705	0.254128	0.22966	0.0332943	0.0384449
LINC01033	0.92099	0.912332	0.835545	0.889112	0.0332573	0.0384022
OGT	0.106818	0.0308788	0.0430591	0.0220128	0.0332546	0.0383991
LY9	0.925246	0.895509	0.85407	0.841745	0.0332439	0.0383867
HM13-IT1	0.87143	0.873051	0.908534	0.952847	0.0331646	0.0382952
SNORA74B	0.659173	0.666546	0.672374	0.741614	0.0330609	0.0381754
LINC00634	0.812647	0.776795	0.769246	0.720086	0.0330022	0.0381076
PDZRN3	0.0528659	0.075468	0.1392	0.0680065	0.0329579	0.0380565
RAB19	0.787419	0.769503	0.847105	0.764228	0.0329201	0.0380129
LINC00892	0.891521	0.942357	0.967714	0.975358	0.0327956	0.0378691
APOL3	0.951776	0.962917	0.894993	0.889704	0.0327899	0.0378625
APEX2	0.886827	0.940394	0.968605	0.965493	0.032769	0.0378384
AGAP2-AS1	0.811031	0.751462	0.810118	0.842017	0.0327566	0.037824
COX5BP2	0.921929	0.958229	0.899618	0.868499	0.0327161	0.0377773
ITGA10	0.887589	0.839392	0.922644	0.915438	0.0326853	0.0377417
ADAM28	0.770757	0.851334	0.837709	0.793024	0.0326471	0.0376976
RNU4-26P	0.914836	0.88374	0.953573	0.966504	0.0326257	0.037673
DPYD-AS2	0.827084	0.901083	0.86547	0.819783	0.0325652	0.0376031
LST1	0.430724	0.447431	0.424822	0.361609	0.0325607	0.0375978
APOBR	0.790708	0.770767	0.745247	0.703607	0.0325448	0.0375795
IGHEP1	0.916353	0.870808	0.926599	0.961927	0.0325187	0.0375494
ABCC13	0.598303	0.565543	0.538231	0.510682	0.0324748	0.0374987
RPS15AP10	0.685116	0.707616	0.763023	0.75515	0.0324729	0.0374965
HCG4P5	0.1245	0.118374	0.0986893	0.0427939	0.0322138	0.0371973
LYVE1	0.70436	0.706885	0.678045	0.627176	0.032044	0.0370013
DENND2A	0.174312	0.231446	0.191162	0.142795	0.0319793	0.0369266
WDFY4	0.897768	0.873063	0.933838	0.955819	0.0319243	0.036863
SLC15A2	0.875686	0.825136	0.890595	0.911694	0.0319146	0.0368519
ASB4	0.0283983	0.0577886	0.0174258	0.0997644	0.031867	0.0367968
MIR3671	0.844357	0.7975	0.804189	0.876175	0.0318571	0.0367854
MIR101-1	0.844357	0.7975	0.804189	0.876175	0.0318571	0.0367854
CASC19	0.861502	0.844347	0.909236	0.92048	0.0318045	0.0367247
NDST4	0.118747	0.0918758	0.109091	0.176515	0.0317791	0.0366953
SNORA80	0.724265	0.638228	0.666449	0.692084	0.0317557	0.0366683
PIH1D3	0.968485	0.897618	0.885351	0.917825	0.0317342	0.0366435
PITRM1-AS1	0.81711	0.84677	0.897062	0.885291	0.0316944	0.0365975
POM121L9P	0.701141	0.645601	0.71976	0.725977	0.0316689	0.0365681
RNF125	0.657723	0.655638	0.61618	0.705456	0.0316399	0.0365346
HHIP-AS1	0.978632	0.965725	0.954277	0.896007	0.0315968	0.0364848
MIR4423	0.890146	0.872654	0.916915	0.95645	0.0315856	0.036472
DDX26B	0.777241	0.716137	0.783061	0.718858	0.0314089	0.0362679
PTK6	0.808843	0.800886	0.7945	0.872971	0.0314006	0.0362583
FXYD5	0.519725	0.473932	0.522083	0.562354	0.0313034	0.036146
RNU6-680P	0.935121	0.913533	0.85856	0.869703	0.0312994	0.0361414
RNU4-47P	0.907016	0.877244	0.9214	0.963813	0.0311869	0.0360115
TRAJ1	0.886204	0.902268	0.823569	0.846723	0.0311798	0.0360033
F8A1	0.853947	0.804602	0.828636	0.888615	0.0311355	0.0359522
RNU6-1013P	0.942392	0.870058	0.923664	0.949386	0.0310845	0.0358933
NCBP2-AS1	0.83499	0.814569	0.853098	0.898671	0.0310592	0.035864
RNA5SP230	0.987681	0.963148	0.902584	0.955938	0.0310416	0.0358438
STAU2-AS1	0.941565	0.956138	0.89118	0.884616	0.0309962	0.0357913
OR5AK4P	0.857807	0.846808	0.911749	0.915535	0.0309416	0.0357282
RNU6-877P	0.84387	0.891217	0.891982	0.931187	0.0309395	0.0357259
SHANK2	0.314937	0.32289	0.394076	0.349138	0.030895	0.0356744
RNU6-1329P	0.940333	0.966309	0.930914	0.881094	0.0308922	0.0356713
PGAM1P5	0.916365	0.952508	0.944461	0.873562	0.0308746	0.0356509
GPR62	0.897036	0.859306	0.831405	0.815807	0.0308657	0.0356406
[truncated: 651 more rows]

## Sheet: Top_100_Hypermethylated
Gene_name	C1	C3	S1	S2
RNA5SP522	0.127478	0.841926	0.879657	0.884394
UTY	0.271795	0.929196	0.954356	0.940038
DDX3Y	0.372483	0.927196	0.952691	0.960998
GPD1	0.402288	0.227947	0.516891	0.891455
MTND6P5	0.442389	0.228199	0.608722	0.880342
LINC01109	0.415581	0.166671	0.509221	0.829426
LINC00478	0.479068	0.28946	0.724585	0.913162
HMGB1P5	0.484198	0.439956	0.938006	0.926106
ZNF705B	0.242084	0.733419	0.848991	0.706947
MIR125B2	0.51239	0.307276	0.66986	0.940028
TSPY2	0.252037	0.758205	0.752479	0.812659
SUGT1P2	0.653941	0.278019	0.626974	0.916817
VPREB3	0.40045	0.944653	0.915139	0.910016
MICAL1	0.542669	0.308368	0.593639	0.940979
PECR	0.357187	0.309674	0.532112	0.874523
PRMT8	0.405174	0.937084	0.908344	0.89225
IGHV3-30	0.411781	0.895995	0.944228	0.9115
FAM184A	0.412616	0.241223	0.578894	0.835489
MGP	0.691919	0.850328	0.563698	0.253562
ZNF532	0.493147	0.356004	0.765722	0.903292
RNU6-430P	0.479768	0.331821	0.659067	0.901993
LARS2-AS1	0.37462	0.277843	0.52255	0.830411
RNF148	0.574158	0.535181	0.978246	0.964574
ITPKB-AS1	0.572333	0.33425	0.716412	0.892334
LRRC49	0.587199	0.362809	0.596217	0.931721
GHRL	0.604725	0.829034	0.530266	0.261709
TSPY8	0.498302	0.955076	0.954508	0.971737
MFSD6	0.638402	0.371812	0.661397	0.936972
RN7SKP205	0.465898	0.931675	0.941348	0.902615
RNY4P8	0.411354	0.249337	0.521442	0.795555
ITIH6	0.468352	0.918491	0.937411	0.92649
CXorf28	0.678709	0.30472	0.640097	0.851647
KRTAP27-1	0.731551	0.277226	0.76936	0.497395
TSPY13P	0.29917	0.691299	0.748404	0.798626
C10orf90	0.73498	0.389729	0.724043	0.939285
DAP3P2	0.8617	0.441102	0.710861	0.962415
SPG20	0.640826	0.324807	0.628877	0.877829
FAM197Y1	0.447039	0.795622	0.911086	0.940732
TSPY15P	0.447039	0.795622	0.911086	0.940732
TMEM156	0.587264	0.714182	0.513602	0.1834
C9orf139	0.447658	0.321524	0.573088	0.846469
TAS2R62P	0.387343	0.598222	0.747929	0.91515
C9orf92	0.571782	0.35622	0.615962	0.901452
LINC01111	0.428789	0.282642	0.512295	0.812164
FAAH	0.406694	0.229447	0.508707	0.757141
LIPE	0.73328	0.390373	0.736079	0.916768
SLA	0.461907	0.339534	0.581673	0.853862
TP63	0.666909	0.821507	0.545486	0.300782
RPL23AP32	0.598083	0.394799	0.645429	0.920642
EIF4EBP1P2	0.00965902	0.37123	0.520051	0.351878
GSTTP1	0.00965902	0.37123	0.520051	0.351878
GSPT2	0.352023	0.406931	0.632669	0.819636
RN7SL198P	0.757075	0.398178	0.707061	0.91123
RNA5SP404	0.738173	0.412127	0.710312	0.930524
SYP-AS1	0.699902	0.31321	0.647656	0.809216
ATP6V0E2	0.713818	0.616683	0.771001	0.294363
CAPN13	0.60388	0.347367	0.645061	0.86337
RN7SKP16	0.464588	0.321439	0.576288	0.82065
RRM2P2	0.380394	0.791534	0.81106	0.802704
CNTFR-AS1	0.661196	0.418441	0.673441	0.93372
RNU6ATAC36P	0.692837	0.731345	0.541409	0.268646
ATP10B	0.518946	0.276855	0.503385	0.788765
LINC00970	0.718242	0.451426	0.709078	0.963465
LINC00861	0.69586	0.793903	0.531517	0.317851
ZNF135	0.702241	0.438183	0.613752	0.937661
SNORA28	0.527319	0.36459	0.63951	0.858961
RNU6-1186P	0.698121	0.81882	0.61967	0.331315
PPP2R2B	0.534746	0.365026	0.610101	0.863046
HILS1	0.731672	0.416368	0.640357	0.913685
SCG5	0.683381	0.434786	0.696308	0.939186
SORBS2	0.364783	0.332201	0.549523	0.780054
LINC00297	0.82341	0.47749	0.678479	0.957727
DIO2	0.510372	0.263809	0.523517	0.766815
PMP2	0.710464	0.426516	0.711902	0.926946
IFNA2	0.731164	0.87637	0.682162	0.388833
TSPAN8	0.753223	0.442261	0.726413	0.936333
PLP1	0.743455	0.422013	0.728715	0.911019
MIR346	0.425683	0.248476	0.503141	0.739027
MIR3660	0.63622	0.425202	0.761997	0.904906
RNA5SP277	0.733588	0.451697	0.615069	0.931973
SNORD113-1	0.681409	0.432763	0.67484	0.925654
MIR224	0.513298	0.902857	0.934006	0.907101
MIR577	0.856596	0.475351	0.741631	0.932845
LPHN2	0.4732	0.322621	0.618852	0.789782
RAB33A	0.581479	0.466906	0.736914	0.927904
MIR4425	0.597955	0.703456	0.542644	0.239672
ZNF24	0.596356	0.356728	0.627409	0.841492
MIR4718	0.841744	0.49229	0.788673	0.954097
AGGF1	0.811324	0.505597	0.704864	0.972318
ANKRD65	0.630289	0.418671	0.650984	0.896559
SORBS3	0.842472	0.492369	0.716355	0.943222
RNU6-68P	0.541117	0.91507	0.969372	0.88496
RNU5B-3P	0.604931	0.743382	0.511296	0.281748
ZBTB20-AS3	0.603312	0.718566	0.512354	0.263239
MIR4460	0.611401	0.39985	0.571252	0.86773
MIR5584	0.577773	0.348218	0.61091	0.817567
SMS	0.50066	0.710284	0.900628	0.905862
RN7SL850P	0.654138	0.447984	0.688172	0.916331
RNA5SP122	0.721056	0.460688	0.681299	0.928739
LINC00639	0.612673	0.338867	0.545465	0.802867

## Sheet: list_Hypo_methylated
Gene_name	C1	C3	S1	S2	std.p	std.s
RNA5SP522	0.127478	0.841926	0.879657	0.884394	0.321363	0.371078
RNU6-174P	0.850438	0.656942	0.0446575	0.664793	0.304211	0.351273
UTY	0.271795	0.929196	0.954356	0.940038	0.289997	0.334859
IGHV1-69	0.736138	0.530491	0.0826822	0.0929803	0.28229	0.32596
PABPC1L2B	0.629174	NA	0.0217135	0.0514917	0.279605	0.342445
MIR510	0.276397	0.669869	0.0204792	0.666684	0.27522	0.317797
DDX3Y	0.372483	0.927196	0.952691	0.960998	0.249068	0.287599
LRRTM2	0.265509	0.140736	0.464742	0.796083	0.247616	0.285922
GPD1	0.402288	0.227947	0.516891	0.891455	0.243265	0.280898
MIR3170	0.469008	0.0293936	0.4163	0.703587	0.242104	0.279558
LAGE3	0.579427	0.0303358	0.0249153	0.0110525	0.241431	0.278781
NYAP2	0.329133	0.18521	0.453387	0.835252	0.241429	0.278778
GVINP1	0.633818	0.795431	0.4649	0.148608	0.239498	0.276549
MTND6P5	0.442389	0.228199	0.608722	0.880342	0.238382	0.27526
LINC01109	0.415581	0.166671	0.509221	0.829426	0.237317	0.27403
LINC00478	0.479068	0.28946	0.724585	0.913162	0.236982	0.273643
HMGB1P5	0.484198	0.439956	0.938006	0.926106	0.235547	0.271986
C2orf80	0.314497	0.169499	0.448337	0.803802	0.23516	0.271539
FAM19A2	0.941027	0.980218	0.481046	0.505279	0.234297	0.270543
ZNF705B	0.242084	0.733419	0.848991	0.706947	0.231851	0.267719
MIR125B2	0.51239	0.307276	0.66986	0.940028	0.231108	0.26686
FAM224B	0.933463	0.42412	0.370874	0.411082	0.230955	0.266684
TSPY2	0.252037	0.758205	0.752479	0.812659	0.227427	0.26261
SUGT1P2	0.653941	0.278019	0.626974	0.916817	0.227072	0.2622
VPREB3	0.40045	0.944653	0.915139	0.910016	0.226773	0.261855
MICAL1	0.542669	0.308368	0.593639	0.940979	0.226159	0.261146
HAUS7	0.674709	0.241636	0.164143	0.105377	0.223662	0.258262
RLIM	0.535793	0.0260686	0.0202063	0.0188533	0.222621	0.257061
PECR	0.357187	0.309674	0.532112	0.874523	0.22168	0.255974
TRAV37	0.302624	0.704425	0.471921	0.102766	0.22113	0.255339
PRMT8	0.405174	0.937084	0.908344	0.89225	0.22029	0.254369
IGHV3-30	0.411781	0.895995	0.944228	0.9115	0.219562	0.253528
FAM184A	0.412616	0.241223	0.578894	0.835489	0.219212	0.253124
MGP	0.691919	0.850328	0.563698	0.253562	0.219112	0.253009
ZNF532	0.493147	0.356004	0.765722	0.903292	0.216166	0.249607
SPACA5	0.5257	0.0290077	0.0291755	0.0279341	0.215205	0.248498
ZNF182	0.5257	0.0290077	0.0291755	0.0279341	0.215205	0.248498
DDX39BP1	0.745794	0.752718	0.228343	0.589636	0.212763	0.245677
RNU6-430P	0.479768	0.331821	0.659067	0.901993	0.212648	0.245545
LINC01102	0.383732	0.269859	0.499711	0.834001	0.21095	0.243584
NKAPP1	0.52803	0.0494819	0.0483347	0.0333374	0.20981	0.242268
RNU1-61P	0.10967	0.0516512	0.0715294	0.559109	0.209532	0.241947
LARS2-AS1	0.37462	0.277843	0.52255	0.830411	0.209013	0.241348
RNF148	0.574158	0.535181	0.978246	0.964574	0.208882	0.241196
RN7SL614P	0.282274	0.180034	0.448283	0.726639	0.206714	0.238693
GAB3	0.53251	0.0560399	0.0784051	0.0466174	0.204775	0.236454
ITPKB-AS1	0.572333	0.33425	0.716412	0.892334	0.204373	0.23599
GPR50-AS1	0.513227	0.0351015	0.0514788	0.0466127	0.203096	0.234515
LRRC49	0.587199	0.362809	0.596217	0.931721	0.203075	0.234491
GHRL	0.604725	0.829034	0.530266	0.261709	0.202602	0.233945
PLAU	0.519989	0.61987	0.374104	0.0842952	0.201916	0.233152
LINC01048	0.736353	0.772686	0.489831	0.277518	0.200452	0.231462
IRAK1	0.489738	0.0344208	0.0225213	0.0240215	0.200429	0.231435
MIR718	0.489738	0.0344208	0.0225213	0.0240215	0.200429	0.231435
FANCB	0.494298	0.0434988	0.027601	0.024955	0.200299	0.231285
TSPY8	0.498302	0.955076	0.954508	0.971737	0.200231	0.231207
MFSD6	0.638402	0.371812	0.661397	0.936972	0.199992	0.230931
OMG	0.224684	0.122909	0.396051	0.650448	0.199785	0.230691
RN7SKP205	0.465898	0.931675	0.941348	0.902615	0.199399	0.230246
RNY4P8	0.411354	0.249337	0.521442	0.795555	0.198984	0.229766
ITIH6	0.468352	0.918491	0.937411	0.92649	0.198915	0.229687
CXorf28	0.678709	0.30472	0.640097	0.851647	0.198057	0.228697
KRTAP27-1	0.731551	0.277226	0.76936	0.497395	0.198007	0.228638
TSPY13P	0.29917	0.691299	0.748404	0.798626	0.19722	0.22773
C10orf90	0.73498	0.389729	0.724043	0.939285	0.197035	0.227517
DAP3P2	0.8617	0.441102	0.710861	0.962415	0.196471	0.226865
SPG20	0.640826	0.324807	0.628877	0.877829	0.196286	0.226651
FAM197Y1	0.447039	0.795622	0.911086	0.940732	0.19619	0.226541
TSPY15P	0.447039	0.795622	0.911086	0.940732	0.19619	0.226541
TMEM156	0.587264	0.714182	0.513602	0.1834	0.196156	0.226502
MIR3692	0.602371	0.753982	0.446817	0.227941	0.194672	0.224788
C9orf139	0.447658	0.321524	0.573088	0.846469	0.194339	0.224403
TAS2R62P	0.387343	0.598222	0.747929	0.91515	0.194276	0.22433
C9orf92	0.571782	0.35622	0.615962	0.901452	0.194189	0.22423
RPS23P5	0.526027	0.729068	0.433405	0.189246	0.193918	0.223917
LINC01111	0.428789	0.282642	0.512295	0.812164	0.193385	0.223302
GPR183	0.608537	0.711071	0.420323	0.208871	0.19156	0.221194
TMEM140	0.472776	0.597987	0.327522	0.0831304	0.191467	0.221087
HOXB1	0.210962	0.0828943	0.402435	0.587018	0.19118	0.220756
FAAH	0.406694	0.229447	0.508707	0.757141	0.190854	0.220379
LIPE	0.73328	0.390373	0.736079	0.916768	0.190479	0.219946
SLA	0.461907	0.339534	0.581673	0.853862	0.190427	0.219886
TP63	0.666909	0.821507	0.545486	0.300782	0.19038	0.219832
SSPN	0.393359	0.222136	0.488558	0.741677	0.187863	0.216925
RPL23AP32	0.598083	0.394799	0.645429	0.920642	0.18753	0.216541
EIF4EBP1P2	0.00965902	0.37123	0.520051	0.351878	0.186941	0.215861
GSTTP1	0.00965902	0.37123	0.520051	0.351878	0.186941	0.215861
RNU6-171P	0.404118	0.297356	0.482229	0.798684	0.186888	0.215799
GSPT2	0.352023	0.406931	0.632669	0.819636	0.186527	0.215383
UBASH3A	0.762285	0.370999	0.382922	0.736215	0.186421	0.21526
RN7SL198P	0.757075	0.398178	0.707061	0.91123	0.186311	0.215133
ITPKB-IT1	0.487459	0.664294	0.403306	0.147383	0.186214	0.215022
RNA5SP404	0.738173	0.412127	0.710312	0.930524	0.185443	0.214131
LRRC8C	0.381297	0.228514	0.498426	0.736043	0.185372	0.214049
SYP-AS1	0.699902	0.31321	0.647656	0.809216	0.185099	0.213734
ASIP	0.86615	0.93116	0.450616	0.784577	0.184981	0.213598
LDOC1	0.457931	0.0200516	0.0552956	0.0221879	0.184741	0.213321
ATP6V0E2	0.713818	0.616683	0.771001	0.294363	0.184312	0.212825
CAPN13	0.60388	0.347367	0.645061	0.86337	0.183264	0.211615
RN7SKP16	0.464588	0.321439	0.576288	0.82065	0.182623	0.210875
RRM2P2	0.380394	0.791534	0.81106	0.802704	0.182591	0.210838
CNTFR-AS1	0.661196	0.418441	0.673441	0.93372	0.182283	0.210482
ENOX2	0.447932	0.025664	0.031628	0.0239712	0.182253	0.210448
RNU6ATAC36P	0.692837	0.731345	0.541409	0.268646	0.181817	0.209944
GRIP1	0.365208	0.321211	0.48979	0.786397	0.181598	0.209692
ATP10B	0.518946	0.276855	0.503385	0.788765	0.181394	0.209456
LINC00970	0.718242	0.451426	0.709078	0.963465	0.181089	0.209103
ACSL4	0.450601	0.0293732	0.0331429	0.0358885	0.180927	0.208917
LINC00861	0.69586	0.793903	0.531517	0.317851	0.180388	0.208294
FAM127B	0.450634	0.0454557	0.02774	0.0312028	0.180184	0.208058
PLXNA3	0.495151	0.15802	0.0739251	0.0407949	0.18018	0.208054
ZNF135	0.702241	0.438183	0.613752	0.937661	0.179965	0.207806
MIR628	0.654059	0.753211	0.475398	0.281385	0.179944	0.207782
SNORA28	0.527319	0.36459	0.63951	0.858961	0.179791	0.207604
RNU6-1186P	0.698121	0.81882	0.61967	0.331315	0.179537	0.207312
PPP2R2B	0.534746	0.365026	0.610101	0.863046	0.179292	0.207029
HILS1	0.731672	0.416368	0.640357	0.913685	0.179075	0.206778
SCG5	0.683381	0.434786	0.696308	0.939186	0.178397	0.205995
SORBS2	0.364783	0.332201	0.549523	0.780054	0.178288	0.20587
LINC00297	0.82341	0.47749	0.678479	0.957727	0.178134	0.205692
DIO2	0.510372	0.263809	0.523517	0.766815	0.177902	0.205424
PMP2	0.710464	0.426516	0.711902	0.926946	0.177766	0.205267
BTBD19	0.497725	0.642462	0.370048	0.159325	0.177447	0.204899
IFNA2	0.731164	0.87637	0.682162	0.388833	0.177152	0.204558
INGX	0.466994	0.130165	0.0495592	0.0242947	0.177136	0.204538
RPS6KL1	0.211094	0.141041	0.429334	0.586828	0.17684	0.204197
TSPAN8	0.753223	0.442261	0.726413	0.936333	0.176752	0.204096
PLP1	0.743455	0.422013	0.728715	0.911019	0.176431	0.203725
MIR346	0.425683	0.248476	0.503141	0.739027	0.176197	0.203454
MIR3660	0.63622	0.425202	0.761997	0.904906	0.176159	0.203411
MTND5P23	0.549001	0.585845	0.422565	0.137549	0.175979	0.203204
OPCML-IT1	0.567781	0.704406	0.42328	0.231585	0.175341	0.202467
TMEM185A	0.437307	0.0307162	0.0370917	0.0308117	0.175144	0.202239
RNA5SP277	0.733588	0.451697	0.615069	0.931973	0.175116	0.202206
LINC00320	0.359472	0.184237	0.483089	0.663248	0.174909	0.201967
PCSK1N	0.427413	0.0263243	0.0175577	0.0270521	0.174877	0.20193
ZC3H12D	0.597864	0.716216	0.444074	0.249935	0.174621	0.201635
SNORD113-1	0.681409	0.432763	0.67484	0.925654	0.174279	0.20124
MIR224	0.513298	0.902857	0.934006	0.907101	0.174202	0.201152
PSMD10	0.472646	0.0639084	0.0760976	0.0740345	0.173829	0.20072
TM4SF1	0.627791	0.651293	0.480962	0.214687	0.173801	0.200688
AIFM1	0.423203	0.0222098	0.0198997	0.0251999	0.173547	0.200395
MIR577	0.856596	0.475351	0.741631	0.932845	0.173412	0.200239
LPHN2	0.4732	0.322621	0.618852	0.789782	0.173083	0.199859
RAB33A	0.581479	0.466906	0.736914	0.927904	0.17306	0.199833
C7orf65	0.536597	0.670776	0.445618	0.196865	0.173	0.199763
MIR4425	0.597955	0.703456	0.542644	0.239672	0.172356	0.19902
ZNF24	0.596356	0.356728	0.627409	0.841492	0.17186	0.198447
TMEM173	0.49676	0.605768	0.392812	0.142092	0.171698	0.198259
SLC9A7	0.41913	0.0216765	0.0210561	0.0252522	0.171683	0.198243
NANOGP1	0.645864	0.597971	0.496669	0.204073	0.17153	0.198066
AOAH	0.638671	0.783162	0.479975	0.325921	0.171136	0.19761
MIR4718	0.841744	0.49229	0.788673	0.954097	0.170666	0.197068
CYSLTR1	0.504407	0.731891	0.45558	0.255206	0.169551	0.195781
AGGF1	0.811324	0.505597	0.704864	0.972318	0.169519	0.195744
ANKRD65	0.630289	0.418671	0.650984	0.896559	0.16933	0.195526
SORBS3	0.842472	0.492369	0.716355	0.943222	0.168363	0.194408
RNU6-68P	0.541117	0.91507	0.969372	0.88496	0.168161	0.194176
RNU5B-3P	0.604931	0.743382	0.511296	0.281748	0.168086	0.194089
IGKV2D-30	0.736097	0.753867	0.48327	0.358664	0.168008	0.193999
ZBTB20-AS3	0.603312	0.718566	0.512354	0.263239	0.16754	0.193458
MIR4460	0.611401	0.39985	0.571252	0.86773	0.16738	0.193274
SLC15A3	0.494185	0.558224	0.397586	0.12071	0.167107	0.192959
MIR589	0.352469	0.260334	0.423472	0.707481	0.167104	0.192955
MIR3607	0.340589	0.223505	0.449896	0.676621	0.16706	0.192905
MIR5584	0.577773	0.348218	0.61091	0.817567	0.166451	0.192202
SMS	0.50066	0.710284	0.900628	0.905862	0.166323	0.192053
RN7SL850P	0.654138	0.447984	0.688172	0.916331	0.166114	0.191811
RNA5SP122	0.721056	0.460688	0.681299	0.928739	0.166108	0.191805
LINC00639	0.612673	0.338867	0.545465	0.802867	0.165811	0.191462
ATP1B2	0.859505	0.524365	0.791241	0.975944	0.165793	0.191441
ZFP57	0.918044	0.550801	0.490552	0.599318	0.165268	0.190835
TM4SF1-AS1	0.492133	0.648856	0.544565	0.203846	0.164966	0.190486
PTPRC	0.489373	0.886848	0.898104	0.782425	0.16495	0.190468
MIR4640	0.48707	0.314346	0.470796	0.770915	0.164634	0.190103
RNU6-667P	0.703193	0.822747	0.54964	0.384337	0.164631	0.1901
RNA5SP293	0.697015	0.448993	0.603668	0.903071	0.164401	0.189833
TMC3	0.544151	0.40416	0.53611	0.852055	0.164376	0.189804
AWAT1	0.537488	0.861198	0.925426	0.943447	0.164184	0.189583
NUP62CL	0.418137	0.0499323	0.0314117	0.0385171	0.163891	0.189245
MIR575	0.680028	0.399772	0.575356	0.850976	0.163765	0.189099
MIR146A	0.599686	0.743747	0.498549	0.294629	0.16345	0.188736
LAMTOR3P2	0.782602	0.492093	0.770912	0.946955	0.163397	0.188674
ZSCAN20	0.70109	0.464849	0.768099	0.916938	0.163055	0.188279
SLPI	0.760557	0.837959	0.609922	0.410727	0.163032	0.188253
NFIB	0.644124	0.480622	0.645609	0.931499	0.16232	0.187431
KDM5B	0.498766	0.336703	0.583076	0.787019	0.162315	0.187425
SLC6A12	0.591791	0.700088	0.50044	0.260624	0.162066	0.187137
FGL1	0.522359	0.354791	0.575443	0.806882	0.161726	0.186746
FAM163B	0.377231	0.595994	0.337103	0.140759	0.161671	0.186682
TEX26-AS1	0.677722	0.490686	0.746624	0.942612	0.161642	0.186648
TESPA1	0.849868	0.883202	0.60729	0.500047	0.161393	0.186361
SDPR	0.396281	0.477278	0.229871	0.0581535	0.161041	0.185954
LAMP2	0.51986	0.158175	0.165413	0.126022	0.160895	0.185786
C10orf113	0.469808	0.462681	0.728991	0.830099	0.160697	0.185557
ALKBH3-AS1	0.548555	0.696519	0.491495	0.250481	0.160676	0.185533
MGAT4C	0.509163	0.489377	0.651745	0.89172	0.160644	0.185495
ZNF217	0.497193	0.65468	0.406298	0.211168	0.160341	0.185146
HLA-DQB1-AS1	0.698514	0.554623	0.882266	0.965497	0.159852	0.184582
RNU4-91P	0.212303	0.139094	0.3053	0.561828	0.159748	0.184461
LINC00968	0.731396	0.721909	0.587655	0.336206	0.159481	0.184152
MMP26	0.535547	0.393224	0.672739	0.822652	0.159397	0.184056
ZNF292	0.32664	0.199149	0.384563	0.636781	0.15916	0.183782
RN7SKP190	0.529987	0.689353	0.458874	0.24678	0.159028	0.183629
TTTY20	0.527991	0.847884	0.897048	0.923213	0.158807	0.183374
RNU6-730P	0.645683	0.784603	0.554822	0.348004	0.158579	0.183112
ADORA1	0.675668	0.408405	0.580098	0.845419	0.15816	0.182628
CCDC141	0.642195	0.738487	0.472515	0.327708	0.157602	0.181983
CETN2	0.400161	0.054064	0.0283823	0.0296255	0.157432	0.181787
CD200R1	0.568211	0.714967	0.449421	0.287065	0.157056	0.181352
LINC01139	0.58783	0.835535	0.535263	0.40265	0.156834	0.181097
SCG3	0.448133	0.321217	0.554497	0.748652	0.156634	0.180866
AIMP1P2	0.707454	0.521	0.723352	0.961776	0.15648	0.180687
LINC00544	0.731901	0.449336	0.697705	0.883797	0.155957	0.180083
SMC6	0.556457	0.320691	0.564994	0.76071	0.155921	0.180042
GCSAM	0.708053	0.809897	0.514829	0.413889	0.155787	0.179888
ZNF81	0.448967	0.0993062	0.0787765	0.091888	0.155615	0.179689
RPS4Y1	0.577857	0.913393	0.977224	0.902764	0.155599	0.17967
NR2F2	0.33388	0.464558	0.122472	0.0842459	0.155565	0.179631
MIR3151	0.494218	0.392782	0.561261	0.813367	0.155216	0.179228
CDC42EP3	0.672379	0.540672	0.894092	0.910127	0.155058	0.179045
FSBP	0.383576	0.222059	0.492557	0.646831	0.155054	0.179041
MIR5093	0.59685	0.7074	0.468968	0.292563	0.154358	0.178238
LINC00370	0.520652	0.405867	0.604829	0.827415	0.154353	0.178232
NEUROD6	0.302817	0.191381	0.426327	0.607204	0.154343	0.17822
HUWE1	0.400352	0.0422184	0.0486886	0.0416016	0.154257	0.17812
MED15P5	0.740578	0.48669	0.657207	0.914901	0.154241	0.178102
TCP10L2	0.607574	0.392968	0.655244	0.825403	0.154216	0.178073
RNU4-49P	0.685015	0.508181	0.715499	0.941772	0.154172	0.178023
ARMCX3-AS1	0.381587	0.031508	0.0149121	0.0325165	0.153997	0.177821
UPRT	0.652843	0.443278	0.73975	0.865897	0.153964	0.177782
METTL21EP	0.634351	0.449738	0.624145	0.881659	0.153833	0.177631
CSF1	0.627037	0.503737	0.684463	0.926029	0.15355	0.177305
MIR4311	0.594066	0.702084	0.44251	0.296274	0.153453	0.177192
RNU1-123P	0.596436	0.37247	0.615848	0.804894	0.153288	0.177002
GDPD2	0.562121	0.542129	0.770245	0.912509	0.153286	0.176999
DNAJC8P1	0.522689	0.602386	0.396078	0.196571	0.153254	0.176962
HEPACAM	0.51762	0.340382	0.56044	0.770715	0.15312	0.176808
GPX4	0.51744	0.598714	0.312796	0.219066	0.152516	0.17611
LCP2	0.624277	0.77711	0.533473	0.356176	0.152369	0.17594
SPATA13-AS1	0.683558	0.775894	0.486734	0.393362	0.152098	0.175628
TMEM167B	0.380244	0.265619	0.462479	0.680837	0.151883	0.17538
HDAC6	0.370018	0.020706	0.023647	0.0169567	0.151392	0.174812
LINC00323	0.600238	0.35688	0.559998	0.78274	0.151323	0.174732
SNORD93	0.595726	0.724701	0.468693	0.316363	0.151307	0.174714
IPO7P2	0.750434	0.446678	0.802782	0.81986	0.151285	0.174689
KCNAB1	0.737995	0.462066	0.648624	0.878862	0.151142	0.174523
RP2	0.385336	0.0398849	0.0440196	0.0260114	0.151138	0.174519
UBAP1L	0.820154	0.529495	0.786238	0.945181	0.151088	0.174461
RNU6-611P	0.521344	0.347255	0.558583	0.771578	0.150911	0.174257
DMBT1	0.74508	0.492406	0.700883	0.915849	0.150818	0.17415
SPINK6	0.755825	0.855322	0.640327	0.449805	0.150801	0.17413
ZMYND10-AS1	0.456346	0.629675	0.39003	0.209216	0.150504	0.173787
ATP2C2	0.679704	0.774772	0.511003	0.384577	0.150501	0.173783
UBE2DNL	0.515906	0.709548	0.919377	0.605271	0.150382	0.173646
CYCTP	0.499277	0.413174	0.815995	0.567819	0.15004	0.173252
MIR1245A	0.444292	0.829642	0.492595	0.538795	0.150018	0.173226
ECEL1P2	0.332027	0.154684	0.457766	0.555746	0.149921	0.173114
WDR44	0.444092	0.142225	0.105059	0.0658592	0.149557	0.172694
RNU6-1280P	0.81062	0.459722	0.657576	0.834226	0.149523	0.172654
RNU6-73P	0.572653	0.408605	0.580906	0.827069	0.149395	0.172507
BCMO1	0.629568	0.532187	0.711128	0.936298	0.149216	0.1723
RNU6-835P	0.693119	0.728429	0.50924	0.357603	0.149202	0.172283
DDR1	0.643169	0.417073	0.682855	0.833821	0.149196	0.172277
DDR1-AS1	0.643169	0.417073	0.682855	0.833821	0.149196	0.172277
FDXACB1	0.716579	0.505106	0.812385	0.90776	0.149184	0.172263
AGBL5-IT1	0.642606	0.394254	0.600001	0.813284	0.149171	0.172248
BTF3P9	0.903044	0.585705	0.91484	0.961113	0.149084	0.172148
PLIN2	0.719196	0.49261	0.676781	0.912072	0.149074	0.172136
ELF4	0.380404	0.0418989	0.021414	0.0485791	0.148906	0.171942
LPL	0.677211	0.443879	0.64905	0.863869	0.148894	0.171928
RNA5SP503	0.507192	0.790529	0.909336	0.801722	0.148864	0.171894
APOL6	0.544615	0.405076	0.792772	0.702891	0.148573	0.171558
MIR98	0.617862	0.935898	0.968673	0.973016	0.148497	0.171469
PRICKLE3	0.453515	0.378121	0.21007	0.0712222	0.148493	0.171465
SH2D2A	0.577156	0.678182	0.454386	0.279999	0.148456	0.171422
RNU1-78P	0.414898	0.288892	0.512912	0.694601	0.148221	0.171151
SLC25A18	0.330621	0.174858	0.338094	0.586799	0.147509	0.170328
FAM60A	0.399416	0.296919	0.532311	0.690052	0.147369	0.170167
PVRIG	0.835353	0.543687	0.806238	0.941319	0.146295	0.168927
RNU6-321P	0.754678	0.809511	0.614649	0.430983	0.146283	0.168914
RNA5SP60	0.368841	0.458078	0.235196	0.0716091	0.145767	0.168317
MIR5092	0.645007	0.732207	0.51596	0.345601	0.145591	0.168115
IL1RAPL2	0.448817	0.213282	0.0850128	0.0999722	0.145567	0.168087
RNU2-36P	0.710093	0.524776	0.804179	0.922248	0.145386	0.167878
RN7SKP211	0.594936	0.562036	0.742367	0.928894	0.144966	0.167392
MIR24-2	0.609384	0.721616	0.496044	0.329501	0.144946	0.167369
LDHBP1	0.538176	0.579305	0.403046	0.208059	0.144879	0.167292
SNORA31	0.668202	0.470108	0.683096	0.879088	0.144693	0.167077
MGAT3	0.376646	0.322362	0.489765	0.699819	0.144656	0.167034
PHC1	0.334854	0.211832	0.409182	0.610328	0.144644	0.167021
RNA5SP493	0.595271	0.398252	0.593659	0.806811	0.144505	0.16686
AHNAK	0.487217	0.633974	0.407426	0.233659	0.144475	0.166825
MIR219-2	0.50752	0.368309	0.506533	0.767653	0.144442	0.166787
FAM104B	0.366454	0.0310199	0.0257787	0.04365	0.144327	0.166655
NFKBIL1	0.607253	0.495166	0.742877	0.879215	0.144127	0.166424
MMRN1	0.769374	0.515674	0.74618	0.918266	0.144026	0.166307
MAPK13	0.625889	0.717862	0.55601	0.32821	0.144021	0.166301
SNORA36A	0.604068	0.926892	0.937975	0.941674	0.143623	0.165842
RNU6-307P	0.597428	0.542333	0.792189	0.896919	0.143568	0.165779
DOCK9-AS1	0.689863	0.483049	0.68872	0.889069	0.143559	0.165768
GBP6	0.639907	0.748117	0.568705	0.355486	0.143502	0.165702
FAM65B	0.7074	0.813099	0.592869	0.426146	0.143489	0.165686
ASB9	0.328196	0.438834	0.184968	0.0595371	0.143392	0.165575
GBP1	0.30258	0.432614	0.202824	0.0404242	0.143304	0.165473
C16orf45	0.509555	0.405464	0.615656	0.793178	0.143299	0.165467
COL9A3	0.422291	0.593035	0.38153	0.190471	0.143146	0.16529
SH3BP5-AS1	0.653212	0.434567	0.67383	0.83585	0.142766	0.164852
GNL3L	0.525342	0.164359	0.256573	0.436032	0.14253	0.164579
RNU7-160P	0.621966	0.394836	0.527969	0.785632	0.142312	0.164328
RPL30P15	0.698315	0.92645	0.650812	0.534702	0.142301	0.164315
EEF1A1	0.402926	0.333811	0.143979	0.0490368	0.14213	0.164118
MIR23A	0.385165	0.484116	0.316876	0.0973214	0.142103	0.164086
MIR27A	0.385165	0.484116	0.316876	0.0973214	0.142103	0.164086
IRX1P1	0.668014	0.418473	0.573747	0.808488	0.14191	0.163863
RNU6-466P	0.879776	0.481788	0.665805	0.712102	0.141718	0.163642
NR3C1	0.814246	0.915794	0.64086	0.555065	0.141559	0.163458
RPL6P25	0.751659	0.873223	0.611107	0.498467	0.141526	0.16342
CDK5R1	0.772685	0.559709	0.870044	0.932621	0.141356	0.163224
LINC00698	0.508953	0.400543	0.621299	0.782387	0.141339	0.163204
CHRNA1	0.77596	0.546371	0.715995	0.941412	0.141272	0.163127
MIR1-2;MIR133A1	0.618342	0.371848	0.666267	0.751736	0.141234	0.163083
C3orf49	0.726646	0.515587	0.781137	0.906652	0.141227	0.163075
SALL4	0.512968	0.478291	0.614694	0.84011	0.141179	0.16302
NKIRAS2	0.540584	0.526616	0.400763	0.188531	0.141171	0.16301
FAM197Y2	0.391266	0.608608	0.68287	0.772843	0.141079	0.162905
TSPY10	0.391266	0.608608	0.68287	0.772843	0.141079	0.162905
RNU6-828P	0.593601	0.441786	0.676094	0.831869	0.140969	0.162777
RNA5SP151	0.834327	0.562541	0.741001	0.947157	0.140887	0.162682
CA5AP1	0.550705	0.373605	0.536832	0.768945	0.140534	0.162275
GBP3	0.716023	0.735533	0.529364	0.39481	0.140335	0.162045
COX7B	0.387414	0.0580874	0.050245	0.0874393	0.140185	0.161872
CENPI	0.353112	0.0355656	0.0141854	0.0410492	0.140156	0.161838
HAAO	0.481248	0.585178	0.371917	0.206893	0.140053	0.161719
MIR5094	0.725585	0.839909	0.654126	0.45498	0.140033	0.161696
MIR196A1	0.177324	0.154331	0.220185	0.50198	0.139726	0.161341
MIR4534	0.733208	0.486987	0.655363	0.873936	0.139719	0.161334
SOX10	0.733208	0.486987	0.655363	0.873936	0.139719	0.161334
IKBKG	0.584021	0.896635	0.921991	0.897316	0.139499	0.161079
TAGAP	0.569574	0.7135	0.467766	0.332828	0.139336	0.160892
RNU6-1143P	0.823484	0.556362	0.779869	0.940661	0.139302	0.160852
CDHR4	0.743317	0.811267	0.619477	0.445021	0.139259	0.160802
MBNL2	0.863781	0.561479	0.735287	0.925161	0.139237	0.160777
SIGLECL1	0.785931	0.847965	0.639836	0.487826	0.139235	0.160775
LAMTOR5P1	0.871208	0.553717	0.834263	0.90327	0.138936	0.160429
PCDHGC5	0.557756	0.628436	0.749616	0.923998	0.138832	0.16031
MIR103A2	0.653514	0.463407	0.653276	0.855717	0.138737	0.1602
RPL7P52	0.290183	0.467196	0.200611	0.0878949	0.138726	0.160187
FAM103A2P	0.561638	0.684373	0.491173	0.301353	0.138708	0.160166
FAM122C	0.56256	0.465292	0.708118	0.829164	0.138687	0.160142
ZNF674	0.372698	0.0289806	0.0514705	0.0882315	0.138658	0.160109
ELK1	0.351315	0.0476236	0.0422395	0.00923112	0.138602	0.160044
MIR657	0.637782	0.408835	0.547859	0.790185	0.138565	0.160002
RAB40A	0.562819	0.915474	0.886343	0.776546	0.138501	0.159927
RSL24D1P9	0.460763	0.696007	0.432478	0.314624	0.138358	0.159762
PCSK6	0.708912	0.460551	0.685144	0.846091	0.138305	0.159701
EEF1A1P28	0.531672	0.379644	0.63085	0.757572	0.138287	0.15968
MBNL3	0.354072	0.0384698	0.0294863	0.0390294	0.137928	0.159265
RNU6-731P	0.336482	0.282446	0.480042	0.637208	0.137742	0.159051
IGLV3-10	0.888775	0.907527	0.753608	0.562966	0.137734	0.159042
RAC2	0.372701	0.440647	0.294989	0.0745282	0.13771	0.159014
ENG	0.406064	0.462925	0.327115	0.101508	0.137429	0.158689
RECK	0.60014	0.437453	0.637112	0.823928	0.137396	0.158651
RNU6-169P	0.60635	0.668658	0.500877	0.306622	0.137341	0.158588
CMAHP	0.856359	0.921969	0.807306	0.559177	0.137241	0.158472
GPR110	0.576074	0.356637	0.629377	0.732067	0.137206	0.158432
ST6GAL1	0.617759	0.611464	0.801188	0.939539	0.13693	0.158113
OR9N1P	0.89963	0.609128	0.899212	0.960306	0.136766	0.157924
GPR88	0.863982	0.588642	0.764217	0.957733	0.136715	0.157865
KCNA2	0.722027	0.761923	0.551751	0.421244	0.136548	0.157671
FUT8	0.802249	0.506814	0.738026	0.869506	0.136524	0.157645
C2orf50	0.420361	0.341065	0.519983	0.706109	0.136422	0.157527
RN7SL734P	0.63937	0.729596	0.610985	0.361605	0.136422	0.157527
RNU1-80P	0.820446	0.539413	0.743188	0.907649	0.13618	0.157247
MIR2355	0.765532	0.502487	0.764686	0.871435	0.13617	0.157235
IFITM3	0.386003	0.386209	0.240882	0.0548496	0.136072	0.157122
RNA5SP294	0.832935	0.555295	0.810641	0.920433	0.135973	0.157008
EDA2R	0.368854	0.0659469	0.0566564	0.0452516	0.135689	0.15668
RNU2-5P	0.876624	0.926629	0.886088	0.586179	0.135657	0.156643
SH2D3C	0.530747	0.707414	0.488527	0.326909	0.135406	0.156354
MYLK-AS2	0.745827	0.758599	0.605457	0.42309	0.135394	0.156339
MIR548AQ	0.748212	0.785291	0.587925	0.445899	0.135271	0.156197
TRGC1	0.882701	0.60026	0.871202	0.955546	0.135084	0.155982
MIR3972	0.67288	0.772666	0.528767	0.419642	0.134832	0.155691
CYP2F2P	0.695477	0.663138	0.517919	0.355392	0.134732	0.155575
IL18	0.627941	0.635214	0.423293	0.321212	0.134616	0.155442
CLEC14A	0.397767	0.460475	0.345704	0.104952	0.134609	0.155433
RN7SKP123	0.782288	0.864174	0.673294	0.504641	0.134587	0.155407
ORAI3	0.463912	0.472561	0.611002	0.795687	0.134506	0.155314
NHLRC4	0.619588	0.467736	0.660951	0.845129	0.134471	0.155273
PIGQ	0.619588	0.467736	0.660951	0.845129	0.134471	0.155273
TBX21	0.422561	0.633211	0.43837	0.25424	0.134267	0.155038
SAT1	0.80272	0.844345	0.746243	0.498624	0.134131	0.154882
MSTN	0.596038	0.443252	0.674239	0.813729	0.133911	0.154627
STMN4	0.272874	0.160515	0.337018	0.528762	0.133637	0.154311
FYTTD1P1	0.430592	0.247956	0.514664	0.611194	0.133565	0.154228
MIR5684	0.577484	0.55442	0.413669	0.24301	0.133499	0.154151
EIF1AY	0.359807	0.0475891	0.0526395	0.0553617	0.133373	0.154006
DOCK4-AS1	0.72731	0.492162	0.711864	0.864435	0.133339	0.153967
TEX33	0.616394	0.679711	0.460023	0.33936	0.133198	0.153804
MAMLD1	0.502204	0.821853	0.822462	0.773435	0.133007	0.153583
MID1IP1-AS1	0.487171	0.281804	0.197059	0.13535	0.13289	0.153448
BEX2	0.333482	0.030087	0.0347019	0.0163344	0.132865	0.153419
MIR3935	0.723237	0.555392	0.818695	0.915227	0.132823	0.153371
HCCAT5	0.719391	0.451483	0.74405	0.792311	0.132709	0.15324
RNY4P16	0.882561	0.619867	0.8839	0.975041	0.132696	0.153224
SLC38A9	0.837067	0.56725	0.823561	0.922018	0.132629	0.153147
FOLR4	0.612091	0.730021	0.51555	0.36851	0.132492	0.152989
MIR4435-1HG	0.270192	0.41736	0.199317	0.0502448	0.132193	0.152643
FCF1P7	0.924072	0.775267	0.707671	0.556572	0.132112	0.152549
CHRM5	0.667214	0.502026	0.773153	0.855415	0.132072	0.152504
RNU6-940P	0.475989	0.44675	0.29478	0.145952	0.131895	0.152299
RIT2	0.419209	0.301563	0.485625	0.66565	0.131774	0.15216
TMSB15A	0.33428	0.0341397	0.0306044	0.0272312	0.131495	0.151837
GIMAP6	0.624955	0.725028	0.524852	0.36936	0.131366	0.151688
MAGIX	0.570197	0.838553	0.861981	0.90454	0.131257	0.151562
MIR934	0.594921	0.661368	0.813805	0.930885	0.131049	0.151322
RPL21P42	0.277816	0.266645	0.331956	0.588723	0.130779	0.15101
IL21R	0.407046	0.573695	0.379049	0.205341	0.13062	0.150827
RNU6-713P	0.766419	0.551544	0.702038	0.915177	0.130564	0.150762
CKAP4	0.588496	0.380135	0.554883	0.746948	0.130295	0.150452
OR2F2	0.818157	0.91993	0.732957	0.564798	0.130183	0.150323
ZDHHC20P1	0.704971	0.798527	0.598848	0.448465	0.130106	0.150234
KARSP3	0.435209	0.546045	0.313847	0.198852	0.130038	0.150155
DNAJC19P3	0.411365	0.483727	0.340065	0.135334	0.13001	0.150123
MIR1180	0.628988	0.481858	0.66486	0.846988	0.130009	0.150122
UMODL1	0.552279	0.698875	0.456706	0.344683	0.129992	0.150102
MIR548F3	0.739652	0.832154	0.594522	0.494842	0.12984	0.149926
RUNX3	0.914203	0.935282	0.717025	0.630526	0.129371	0.149385
C11orf96	0.324159	0.189765	0.399501	0.54765	0.129351	0.149361
BRWD3	0.32078	0.0159157	0.0173392	0.0345079	0.129328	0.149335
MIR4706	0.693981	0.536374	0.75549	0.896455	0.129219	0.149209
MTND4P7	0.91854	0.933559	0.795887	0.611005	0.129186	0.149171
CD93	0.517408	0.585419	0.479052	0.242942	0.128885	0.148823
COL4A2-AS2	0.696297	0.791006	0.50199	0.488154	0.128814	0.148742
RNU6-433P	0.16377	0.0971889	0.255265	0.439804	0.128799	0.148724
RNU6-136P	0.771369	0.5859	0.841509	0.937436	0.128698	0.148608
ZBTB33	0.376907	0.0727196	0.0533054	0.151573	0.128519	0.148401
DDX26B-AS1	0.341369	0.0530427	0.0369208	0.0454988	0.128392	0.148254
RN7SKP249	0.419225	0.435016	0.317385	0.113512	0.128172	0.148
MIR143HG	0.660908	0.827718	0.592044	0.473689	0.128088	0.147904
CAPZA2	0.355746	0.210083	0.410418	0.567646	0.127919	0.147709
CYCSP5	0.663641	0.803743	0.603016	0.448411	0.127496	0.147219
RNU6-951P	0.286697	0.407943	0.212621	0.0559467	0.127483	0.147205
SLFN12L	0.696386	0.871552	0.638232	0.518042	0.127408	0.147118
SEBOX;VTN	0.674445	0.553615	0.755124	0.904098	0.12735	0.147051
MTMR2	0.732907	0.549251	0.794958	0.899264	0.127234	0.146917
MARCO	0.718242	0.861193	0.593936	0.527918	0.127222	0.146904
ZDHHC20P3	0.578609	0.383831	0.55317	0.742685	0.127199	0.146877
RNF135	0.863991	0.865215	0.690487	0.562968	0.127197	0.146874
UXT	0.328808	0.0352633	0.0335044	0.0365179	0.127186	0.146862
RNA5SP424	0.757364	0.596535	0.777124	0.954963	0.126987	0.146632
GPR75	0.429972	0.376983	0.547407	0.707637	0.126922	0.146557
GPR75-ASB3	0.429972	0.376983	0.547407	0.707637	0.126922	0.146557
TUBB4BP7	0.82647	0.880229	0.819056	0.554282	0.126768	0.146379
ZNRF2P3	0.617571	0.579166	0.789586	0.890621	0.126765	0.146376
MIR181A1	0.936197	0.642503	0.892381	0.959902	0.126609	0.146196
MIR181B1	0.936197	0.642503	0.892381	0.959902	0.126609	0.146196
IGLV7-46	0.845854	0.588082	0.747336	0.927698	0.126511	0.146083
MIR4797	0.789529	0.536473	0.751004	0.881289	0.126451	0.146013
AMICA1	0.867926	0.901949	0.713628	0.587019	0.126133	0.145645
COL4A2	0.508763	0.658417	0.507327	0.30384	0.126083	0.145588
LINC00152	0.274172	0.396231	0.261863	0.0460775	0.126071	0.145574
MIR3065;MIR338	0.835797	0.589667	0.794112	0.936056	0.126071	0.145574
GPR65	0.935639	0.931838	0.867778	0.627488	0.126008	0.145501
FAM181A-AS1	0.713209	0.587649	0.721551	0.937587	0.125807	0.145269
KRT128P	0.492885	0.33987	0.527933	0.693225	0.12558	0.145008
COL1A2	0.595866	0.88164	0.669611	0.556294	0.125578	0.145005
BEST1	0.891865	0.609224	0.846792	0.931734	0.125293	0.144676
MIR145	0.485194	0.589544	0.405861	0.246591	0.125209	0.144579
TRIML1	0.728251	0.787067	0.655155	0.455312	0.125174	0.144539
RNU6-97P	0.756637	0.555771	0.717204	0.90698	0.124982	0.144317
PSTPIP1	0.687424	0.4915	0.693798	0.843315	0.124945	0.144275
MPHOSPH9	0.617175	0.817491	0.914834	0.930931	0.124944	0.144272
CXXC11	0.606405	0.485662	0.606636	0.830857	0.124757	0.144056
IFITM1	0.663703	0.793114	0.617743	0.445018	0.12461	0.143887
SPATA12	0.764786	0.845104	0.67043	0.510329	0.12458	0.143852
RPS4XP14	0.527479	0.30991	0.450782	0.653603	0.124557	0.143826
ISG20	0.834797	0.951178	0.676472	0.641946	0.12452	0.143783
IGHV3-41	0.453481	0.377543	0.590345	0.7006	0.124341	0.143577
TRGC2	0.869542	0.612002	0.914205	0.905772	0.124331	0.143565
KRT10	0.787057	0.578139	0.807429	0.920551	0.123617	0.142741
EEF1GP2	0.667698	0.67794	0.521257	0.375844	0.123411	0.142503
PRKD2	0.349482	0.373892	0.221105	0.0634199	0.123367	0.142452
RN7SKP200	0.87979	0.875729	0.757084	0.576451	0.123329	0.142408
RNU6-201P	0.746528	0.584618	0.794267	0.929622	0.123318	0.142396
RN7SKP129	0.819508	0.866459	0.659646	0.558861	0.123299	0.142374
CD48	0.792781	0.864579	0.646341	0.548657	0.123282	0.142353
RNA5SP113	0.907067	0.945049	0.788017	0.629237	0.123089	0.14213
RN7SL556P	0.717934	0.561818	0.744629	0.908889	0.123088	0.142129
MAMDC4	0.358594	0.251776	0.442806	0.588401	0.123065	0.142103
MIR4540	0.477107	0.395535	0.514701	0.728601	0.123035	0.142069
RNU6-1181P	0.759297	0.913043	0.769113	0.567268	0.122889	0.1419
EVI2B	0.731855	0.751728	0.6237	0.442048	0.122824	0.141825
RNA5SP124	0.933381	0.94352	0.838049	0.637859	0.122768	0.141761
CHST7	0.594552	0.484485	0.37123	0.266693	0.122644	0.141618
SNORD71	0.855897	0.615809	0.832923	0.950762	0.122573	0.141536
IGSF11-AS1	0.746456	0.605347	0.801825	0.947187	0.122438	0.14138
MIR4736	0.572341	0.626892	0.437433	0.311923	0.122435	0.141376
CD177	0.680367	0.80582	0.592781	0.471184	0.122301	0.141221
RPS4Y2	0.227481	0.525926	0.524313	0.457627	0.122286	0.141203
RN7SL138P	0.852903	0.736566	0.635729	0.522519	0.122131	0.141024
RPL17P19	0.775153	0.574221	0.679008	0.905063	0.121971	0.14084
AQP5	0.749889	0.84955	0.643555	0.521803	0.121947	0.140812
DNAJC19P5	0.845931	0.601021	0.818664	0.930276	0.121468	0.14026
MIR199A1	0.81536	0.888028	0.722901	0.563109	0.121407	0.140188
RNU6-123P	0.707669	0.586497	0.735232	0.925031	0.121305	0.140071
CLIC2	0.421184	0.44686	0.227062	0.166323	0.120934	0.139642
RLBP1	0.713012	0.555696	0.714595	0.89708	0.120863	0.13956
SLCO1B1	0.762781	0.860271	0.704469	0.528537	0.120688	0.139358
CDHR2	0.461393	0.601454	0.399914	0.265942	0.120606	0.139264
LXN	0.337792	0.421897	0.233502	0.0991613	0.12057	0.139222
AGBL2	0.343431	0.319551	0.160554	0.0482948	0.120567	0.139219
MAGT1	0.292055	0.0128128	0.0128393	0.0154497	0.120536	0.139182
CLEC4E	0.646691	0.763035	0.566084	0.432127	0.120495	0.139136
NDRG1	0.699156	0.810949	0.628839	0.478743	0.120436	0.139068
BRS3	0.629718	0.877918	0.902385	0.932091	0.120363	0.138983
DNAH5	0.678855	0.660447	0.640556	0.935772	0.120199	0.138793
LINC00966	0.336389	0.519026	0.309707	0.182827	0.12005	0.138622
SP110	0.780454	0.814058	0.62395	0.517564	0.119922	0.138474
TMPRSS5	0.603356	0.443416	0.560549	0.777389	0.11989	0.138437
KRT36	0.371019	0.430768	0.27816	0.113519	0.119776	0.138305
IGHVII-74-1	0.192436	0.263032	0.363615	0.511103	0.119698	0.138216
KCND3-AS1	0.193319	0.204719	0.264584	0.489827	0.119565	0.138061
CARD6	0.85468	0.855963	0.904102	0.599596	0.119446	0.137924
FGF12	0.726242	0.870231	0.618522	0.555267	0.119407	0.137879
FMOD	0.595559	0.709338	0.439905	0.417294	0.119202	0.137643
HOXA-AS2	0.196321	0.208243	0.299295	0.494042	0.119185	0.137623
LINC00338	0.475004	0.552527	0.381326	0.232837	0.119109	0.137535
SEC14L1	0.475004	0.552527	0.381326	0.232837	0.119109	0.137535
MIR5194	0.860755	0.633022	0.785154	0.958915	0.119047	0.137464
DNAI1	0.264609	0.163144	0.333421	0.490395	0.119042	0.137458
MYT1L	0.628415	0.646981	0.870255	0.879922	0.118926	0.137323
MIR3973	0.728648	0.836242	0.548252	0.568049	0.11863	0.136982
CYorf17	0.62009	0.82504	0.884124	0.930788	0.118613	0.136962
ARHGDIB	0.390179	0.529561	0.356318	0.196462	0.118486	0.136816
SMIM2-IT1	0.802839	0.570543	0.698038	0.887038	0.118369	0.136681
MAGEE2	0.355405	0.126548	0.0930074	0.0492827	0.118307	0.136609
MIR4660	0.77948	0.590247	0.687644	0.911098	0.118303	0.136605
GBP4	0.412279	0.462756	0.369489	0.152583	0.118262	0.136557
ATG12P2	0.474866	0.305883	0.496496	0.638788	0.118136	0.136412
GFAP	0.580733	0.503371	0.630846	0.823435	0.118105	0.136376
BACH1	0.663516	0.73178	0.605774	0.414745	0.117994	0.136248
LINC00189	0.663516	0.73178	0.605774	0.414745	0.117994	0.136248
FUT7	0.627168	0.654006	0.487986	0.359439	0.117958	0.136207
HEPH	0.651638	0.907035	0.935812	0.925057	0.117795	0.136018
RN7SL506P	0.488185	0.480997	0.592784	0.772097	0.117523	0.135704
DEFB113	0.667408	0.453485	0.635827	0.780768	0.117522	0.135702
PAMR1	0.406986	0.330679	0.520652	0.640924	0.117334	0.135486
EFCAB4A	0.62451	0.588626	0.66385	0.889475	0.117292	0.135437
S100A11	0.258936	0.347233	0.138775	0.039136	0.116955	0.135048
DMXL1	0.791697	0.793454	0.656598	0.509594	0.116928	0.135016
RNU2-65P	0.705082	0.578711	0.682621	0.901993	0.116908	0.134994
RN7SL546P	0.570571	0.70107	0.565569	0.373491	0.116849	0.134925
MIR142	0.775622	0.826896	0.614214	0.539116	0.116808	0.134879
MIR3611	0.700601	0.463543	0.665273	0.780538	0.116807	0.134877
KLHL34	0.389812	0.606798	0.392796	0.286036	0.116711	0.134767
NDUFA1	0.405187	0.171577	0.357289	0.489821	0.116556	0.134587
KERA	0.616337	0.517357	0.717126	0.830883	0.116494	0.134515
MIAT	0.186763	0.112079	0.324614	0.410697	0.116319	0.134314
RINL	0.72189	0.750974	0.518137	0.4928	0.116284	0.134273
UNC45A	0.350919	0.351518	0.225537	0.0684327	0.116246	0.134229
SPARCL1	0.19964	0.102382	0.283391	0.41905	0.116206	0.134183
AMMECR1	0.681325	0.593498	0.795496	0.901139	0.116101	0.134062
LINC00690	0.819319	0.610947	0.842063	0.926315	0.116015	0.133963
NAV2-AS5	0.54767	0.422969	0.571793	0.748158	0.116009	0.133956
MIR421	0.65472	0.853766	0.921076	0.952487	0.115784	0.133695
TSPYL2	0.339622	0.0651952	0.0872624	0.0673045	0.115662	0.133555
CCKAR	0.600517	0.44327	0.59101	0.769813	0.115625	0.133512
DLK2	0.274928	0.458082	0.218713	0.146102	0.115434	0.133292
TNFRSF1A	0.24795	0.370516	0.204788	0.0481364	0.115311	0.133149
HSF5	0.711472	0.864594	0.613655	0.562224	0.115199	0.13302
MIR4299	0.705501	0.793228	0.575062	0.494691	0.115198	0.13302
NDUFS5P5	0.372339	0.44206	0.296723	0.13254	0.115099	0.132905
OASL	0.4659	0.525851	0.412491	0.218985	0.115075	0.132877
CD84	0.791326	0.86947	0.663326	0.570459	0.115054	0.132853
COL6A3	0.608953	0.751796	0.563507	0.429723	0.11502	0.132814
BST2	0.538996	0.624076	0.453498	0.313679	0.114649	0.132385
IQCF2	0.756118	0.822706	0.651657	0.519291	0.114639	0.132373
BZRAP1-AS1	0.416218	0.379808	0.504442	0.676379	0.114522	0.132238
EZR-AS1	0.37316	0.427961	0.293902	0.124571	0.114502	0.132216
LINC00926	0.642119	0.776349	0.542414	0.471572	0.114477	0.132186
TMEM257	0.622348	0.583289	0.766986	0.869443	0.114463	0.13217
CHI3L2	0.639808	0.730773	0.568741	0.418099	0.114344	0.132033
SASH3	0.659548	0.79895	0.549312	0.502015	0.114326	0.132013
MYO1G	0.693744	0.812552	0.560904	0.523612	0.114267	0.131944
SIRPG	0.56191	0.656184	0.435622	0.359167	0.114196	0.131863
MYCT1	0.612101	0.756628	0.702016	0.45527	0.114087	0.131736
TNFAIP8L2	0.582266	0.620877	0.481076	0.325997	0.114004	0.131641
IFRD1	0.884254	0.614088	0.789611	0.901225	0.114003	0.13164
CAMK2B	0.372506	0.333888	0.445801	0.630293	0.113945	0.131572
PDE4D	0.314058	0.342458	0.209874	0.0517433	0.113899	0.13152
MIR374B	0.677622	0.920081	0.94832	0.947519	0.113594	0.131167
CXCR1	0.929152	0.949474	0.752711	0.683556	0.113488	0.131045
CAPS	0.439779	0.341384	0.440365	0.652184	0.113484	0.131041
CCR2	0.717144	0.804267	0.605943	0.503617	0.113397	0.13094
EFCAB14P1	0.424793	0.521242	0.354783	0.210136	0.113385	0.130926
QPRT	0.675218	0.72431	0.589297	0.42614	0.113354	0.13089
SPN	0.675218	0.72431	0.589297	0.42614	0.113354	0.13089
EGFL7	0.577789	0.623789	0.46365	0.330652	0.113325	0.130857
FNDC9	0.64836	0.655961	0.772168	0.92792	0.113265	0.130788
MYB-AS1	0.918068	0.870831	0.72449	0.635051	0.11314	0.130643
SENCR	0.526279	0.608897	0.418556	0.308629	0.112992	0.130472
C1GALT1C1	0.276929	0.0153208	0.016217	0.0166002	0.112966	0.130442
RNU6-400P	0.631518	0.715709	0.533362	0.413917	0.112547	0.129958
CIRBP	0.437002	0.547453	0.34676	0.242229	0.11254	0.129951
MGAT1	0.563713	0.669979	0.531882	0.357243	0.112447	0.129842
IZUMO2	0.318441	0.481605	0.217806	0.197706	0.112338	0.129717
C1QTNF1-AS1	0.500643	0.624403	0.404238	0.323238	0.11231	0.129685
SNORA63	0.526894	0.384703	0.612194	0.686835	0.112273	0.129641
GSTK1	0.743553	0.560677	0.765913	0.872624	0.1122	0.129558
HUNK-AS1	0.431569	0.281956	0.455771	0.598072	0.112106	0.129449
CLEC19A	0.247625	0.160484	0.321478	0.465847	0.111992	0.129318
RCSD1	0.61583	0.709816	0.549209	0.402791	0.111847	0.129149
MX2	0.713564	0.470827	0.633049	0.766617	0.111766	0.129056
ARHGAP26-IT1	0.746427	0.631053	0.783907	0.943322	0.11174	0.129026
CASP8	0.362032	0.340797	0.233293	0.0799411	0.111725	0.129009
C11orf21	0.656315	0.696927	0.557389	0.407015	0.111725	0.129008
ECM2	0.495949	0.743427	0.620954	0.459811	0.111687	0.128965
OR52D1	0.818962	0.585052	0.804508	0.879955	0.111653	0.128926
TNRC6C-AS1	0.761577	0.640865	0.853352	0.942073	0.111614	0.12888
KIAA2022	0.309123	0.067028	0.048472	0.0418296	0.111528	0.128782
LINC00925	0.275516	0.41153	0.26307	0.0971147	0.111501	0.12875
CFP	0.529044	0.699476	0.500012	0.388543	0.111389	0.128621
HECW1-IT1	0.659474	0.580456	0.675331	0.881401	0.111181	0.128381
OPHN1	0.305226	0.0560681	0.048337	0.0431836	0.110959	0.128124
ASPN	0.819681	0.940854	0.81655	0.630541	0.110908	0.128066
LCNL1	0.74973	0.63599	0.881774	0.914449	0.110827	0.127972
PDPN	0.656944	0.825572	0.51934	0.61535	0.110761	0.127896
MOG	0.729267	0.427782	0.59534	0.651807	0.110759	0.127894
DNM3OS	0.786965	0.91726	0.747893	0.606722	0.110691	0.127815
MIR199A2	0.786965	0.91726	0.747893	0.606722	0.110691	0.127815
LINC00500	0.787752	0.581695	0.742482	0.888478	0.110662	0.127782
CYP4F23P	0.462913	0.550711	0.378811	0.250851	0.110564	0.127668
RN7SKP144	0.4751	0.566286	0.443823	0.262332	0.110365	0.127439
ELMSAN1	0.253391	0.161756	0.324591	0.463694	0.110319	0.127386
RN7SL12P	0.620581	0.63094	0.734237	0.894939	0.110252	0.127308
FCF1P4	0.512343	0.548561	0.729381	0.766345	0.110234	0.127288
TRAV39	0.416679	0.359776	0.261639	0.126214	0.110161	0.127203
MIR3198-1	0.618443	0.487755	0.667406	0.795433	0.110152	0.127192
AMPD2	0.762499	0.863416	0.625959	0.586877	0.11013	0.127167
HOXA4	0.307562	0.171607	0.367148	0.476573	0.110061	0.127087
HMGN2P34	0.439502	0.508529	0.349062	0.214364	0.110039	0.127062
MZB1	0.861984	0.930935	0.701376	0.665481	0.110004	0.127022
RNU6-626P	0.822302	0.932786	0.781399	0.626194	0.109927	0.126933
FABP4	0.754075	0.830397	0.727572	0.532368	0.10988	0.126879
SIK3-IT1	0.618565	0.539449	0.725336	0.830727	0.109879	0.126878
TMOD4	0.839064	0.657368	0.856988	0.962983	0.109879	0.126877
ANKRD55	0.34743	0.290344	0.372798	0.580906	0.109814	0.126803
MIR4677	0.647145	0.492758	0.711741	0.791982	0.109805	0.126792
COLQ	0.459081	0.575487	0.381516	0.2749	0.109782	0.126766
TIAF1	0.674605	0.68133	0.834115	0.936102	0.109694	0.126663
RNU6-1212P	0.952141	0.690889	0.873505	0.966347	0.109682	0.12665
MIR497HG	0.182293	0.13741	0.326107	0.410804	0.10967	0.126636
NAV3	0.581194	0.641628	0.457797	0.358676	0.109566	0.126516
LRRN3	0.299798	0.186567	0.359227	0.490208	0.10948	0.126417
FAM205A	0.731146	0.624144	0.767544	0.929025	0.109408	0.126334
TAAR6	0.576641	0.328901	0.497006	0.612761	0.109332	0.126246
MIR3945	0.54324	0.540886	0.398805	0.281271	0.109229	0.126127
MIR3978	0.6758	0.907214	0.949793	0.918672	0.109123	0.126004
LINC00384	0.854448	0.898958	0.78479	0.612448	0.109036	0.125904
GAPDHP49	0.716975	0.818575	0.660493	0.516971	0.108992	0.125853
MIR3934	0.538521	0.646629	0.501504	0.342693	0.108991	0.125852
RNU6-849P	0.793166	0.8339	0.665027	0.557855	0.108874	0.125716
PLA2G2A	0.702402	0.775418	0.601798	0.48622	0.108778	0.125607
TSPAN31	0.161011	0.173427	0.338498	0.41644	0.108765	0.125591
RNU6-469P	0.674148	0.682027	0.499374	0.432406	0.108744	0.125567
C3AR1	0.644499	0.664015	0.506327	0.396729	0.108737	0.125559
HOXA5	0.169131	0.103521	0.31703	0.373052	0.108724	0.125543
LRFN3	0.267529	0.149466	0.359142	0.441727	0.10865	0.125458
SNX20	0.564031	0.66628	0.496755	0.367128	0.108624	0.125428
TNFSF8	0.713194	0.794235	0.545407	0.543542	0.108474	0.125255
RPL21P5	0.476403	0.374179	0.487116	0.674532	0.108372	0.125137
MIR609	0.865523	0.928508	0.746447	0.647768	0.108184	0.124921
RNA5SP111	0.717705	0.807027	0.740397	0.517014	0.108172	0.124906
FAS	0.582979	0.791308	0.635442	0.493594	0.108164	0.124897
LINC01142	0.377497	0.239138	0.299614	0.528016	0.108149	0.12488
ADCK4	0.50249	0.470663	0.590402	0.749485	0.108148	0.124878
RNU4-82P	0.818426	0.634272	0.773293	0.936112	0.108035	0.124748
TMEM204	0.525412	0.642881	0.457332	0.345049	0.108023	0.124734
HS6ST2-AS1	0.680166	0.925736	0.944239	0.915292	0.107997	0.124704
FAM60BP	0.713806	0.506978	0.653609	0.803177	0.107817	0.124497
AKAP6	0.611282	0.516113	0.65173	0.813961	0.107586	0.12423
PRAM1	0.629869	0.722154	0.503924	0.446371	0.107542	0.124178
B3GALT2	0.235867	0.162422	0.328761	0.450055	0.107533	0.124169
CAMK2A	0.220032	0.301388	0.377574	0.512032	0.107517	0.124149
ACSS2	0.467131	0.450609	0.598829	0.715171	0.107424	0.124043
MIR125B1	0.166078	0.109868	0.270732	0.391123	0.107306	0.123906
TLDC1	0.731267	0.822619	0.612935	0.54358	0.1073	0.1239
RN7SL467P	0.416309	0.341321	0.497076	0.630553	0.107173	0.123753
RAC1P7	0.658753	0.758945	0.632194	0.461235	0.107145	0.12372
RBFADN	0.656639	0.674462	0.825047	0.914582	0.107111	0.123681
AFF3	0.801709	0.897267	0.662596	0.632209	0.107081	0.123647
RNU6-1019P	0.937496	0.697855	0.887234	0.97653	0.106939	0.123483
MIR325	0.780651	0.652467	0.837068	0.949209	0.106869	0.123401
MIR548AT	0.487192	0.324766	0.508659	0.623828	0.106663	0.123163
CIB3	0.587729	0.667486	0.502197	0.380067	0.10655	0.123033
SLC26A9	0.702424	0.769117	0.602411	0.486952	0.106542	0.123024
ADAMTS7P4	0.334381	0.283533	0.135118	0.072445	0.106482	0.122955
RPS12P26	0.712619	0.650948	0.791808	0.93543	0.106395	0.122854
CHMP7	0.547481	0.462471	0.465983	0.259186	0.106385	0.122843
PTPN22	0.936819	0.956141	0.756697	0.715881	0.106301	0.122746
DUTP1	0.781119	0.856788	0.63064	0.598553	0.10623	0.122664
SIRPB3P	0.792525	0.819073	0.725929	0.546714	0.106224	0.122657
TSPAN3	0.290582	0.162147	0.328849	0.459997	0.106174	0.122599
RNU7-127P	0.916463	0.698314	0.890265	0.983804	0.106039	0.122444
FDPSP4	0.775034	0.630232	0.792919	0.929531	0.106027	0.122429
IGHJ3	0.828812	0.877745	0.73816	0.599206	0.10598	0.122375
IGFLR1	0.825014	0.855815	0.658218	0.607445	0.105894	0.122276
HBS1L	0.7482	0.862892	0.676174	0.572293	0.105886	0.122266
DKK2	0.52135	0.684305	0.500475	0.387896	0.105808	0.122177
RPL39	0.275614	0.0342377	0.0274587	0.0325225	0.105774	0.122138
CBX3P5	0.757841	0.557069	0.736671	0.848827	0.105769	0.122132
IL2RG	0.412805	0.679388	0.517548	0.429121	0.105756	0.122116
NEK8	0.631334	0.535191	0.685409	0.827295	0.10565	0.121994
USP32P2	0.718369	0.600352	0.703962	0.894378	0.105641	0.121984
SHANK2-AS3	0.776336	0.864748	0.703903	0.57649	0.105534	0.12186
RNU6-245P	0.608952	0.738003	0.806857	0.898002	0.10548	0.121798
SNORD37	0.556929	0.453716	0.614103	0.745648	0.105413	0.12172
MIR3115	0.845583	0.672123	0.913492	0.944342	0.105406	0.121712
GNB2L1	0.477328	0.340115	0.490513	0.637845	0.105397	0.121702
FABP3	0.429858	0.29415	0.457171	0.590789	0.105323	0.121616
MIR4260	0.594809	0.613407	0.744996	0.854037	0.105241	0.121522
FAM124B	0.812173	0.905085	0.679625	0.641629	0.10517	0.12144
TPTE2P2	0.91732	0.676612	0.887369	0.941143	0.105087	0.121344
ZDHHC8	0.499713	0.366154	0.531853	0.66132	0.104979	0.121219
HSFX1	0.474237	0.369825	0.466904	0.659843	0.10493	0.121163
SMOX	0.674627	0.686747	0.543917	0.430356	0.104861	0.121083
IGHV3-63	0.217847	0.240845	0.0181896	0.0225185	0.104823	0.121039
IGHVII-62-1	0.217847	0.240845	0.0181896	0.0225185	0.104823	0.121039
RNA5SP232	0.588234	0.476133	0.604136	0.769729	0.104811	0.121025
EHBP1L1	0.178679	0.352313	0.19033	0.0575668	0.104789	0.121
PTGER1	0.360164	0.342089	0.229338	0.0983505	0.104662	0.120854
RPL27P12	0.787383	0.578845	0.816069	0.844061	0.104559	0.120735
AGAP2	0.452357	0.439721	0.310493	0.19684	0.104338	0.120479
PRKD1	0.906053	0.948254	0.900107	0.681135	0.10429	0.120424
CYBA	0.213392	0.319202	0.0726239	0.0712475	0.104133	0.120243
PPIAP17	0.707501	0.520006	0.669366	0.810058	0.104091	0.120194
TRAC	0.648406	0.760766	0.56605	0.479101	0.103948	0.120028
COL11A2	0.310662	0.37988	0.238917	0.0991574	0.103947	0.120028
PPP1R3F	0.720567	0.947999	0.956282	0.974105	0.103874	0.119943
LAS1L	0.302246	0.0423657	0.0648649	0.0915017	0.103661	0.119698
KANSL3	0.110943	0.119491	0.224674	0.367361	0.103568	0.11959
RN7SL45P	0.70485	0.613506	0.780291	0.895945	0.103536	0.119554
IGHV1-58	0.8872	0.928724	0.784206	0.660801	0.103527	0.119543
LAIR1	0.650418	0.708413	0.510281	0.452093	0.103283	0.11926
ARAP3	0.33875	0.345217	0.227441	0.0916961	0.103089	0.119037
PRKCDBP	0.276016	0.350838	0.211191	0.0705037	0.103053	0.118995
SMIM18	0.719332	0.637568	0.813586	0.912725	0.102924	0.118846
NKG7	0.699717	0.742944	0.564172	0.486516	0.102908	0.118828
RNU4-10P	0.557252	0.43603	0.586766	0.725259	0.102879	0.118795
GPR20	0.322115	0.307536	0.219968	0.0634957	0.102846	0.118757
SIGLEC18P	0.306803	0.408071	0.266175	0.121686	0.102835	0.118744
LINC01077	0.799602	0.853263	0.68018	0.589943	0.102633	0.11851
RNA5SP430	0.142759	0.116599	0.250082	0.376512	0.102531	0.118392
RASSF1	0.190417	0.328383	0.214543	0.0406491	0.102481	0.118335
PRELID2P1	0.689845	0.720569	0.560107	0.465424	0.102455	0.118305
TBATA	0.85577	0.883927	0.702037	0.640291	0.102199	0.118009
RASSF10	0.300476	0.33833	0.194271	0.0757383	0.102157	0.117961
TAB2	0.833323	0.624895	0.774853	0.901633	0.102064	0.117853
HLA-DMB	0.703601	0.677692	0.586191	0.44277	0.102048	0.117835
DHRS4	0.318451	0.213818	0.341422	0.498905	0.10198	0.117756
NAALADL2	0.877048	0.911485	0.834168	0.647487	0.101933	0.117702
TRAV1-2	0.65537	0.762828	0.602143	0.479827	0.101878	0.117639
IGHV1OR21-1	0.585108	0.491424	0.603199	0.77377	0.101859	0.117617
RAB43P1	0.790566	0.632196	0.781679	0.919386	0.101717	0.117452
TRAV35	0.559198	0.524057	0.411391	0.300173	0.101662	0.117389
HORMAD2	0.617999	0.540457	0.713016	0.811438	0.101659	0.117386
CASP12	0.311508	0.3718	0.307005	0.103145	0.101552	0.117262
PEBP1P3	0.859838	0.881542	0.732876	0.630429	0.101512	0.117216
PLEKHG1	0.859792	0.650755	0.829137	0.924417	0.101428	0.117119
PTPN7	0.846771	0.871802	0.674819	0.643581	0.101039	0.11667
RN7SL455P	0.785503	0.830453	0.635281	0.587628	0.100954	0.116572
FAM43B	0.651258	0.717607	0.55192	0.451299	0.100856	0.116458
BCAR1	0.798486	0.649751	0.738062	0.926858	0.100773	0.116363
FAM83A-AS1	0.891582	0.921192	0.798651	0.662525	0.100758	0.116345
ANKRD7	0.44395	0.359606	0.179577	0.255374	0.100495	0.116042
CDH3	0.91482	0.911711	0.816071	0.668055	0.100336	0.115858
MYCBPAP	0.649021	0.556314	0.46613	0.379989	0.100333	0.115854
TNS1	0.692501	0.749882	0.584052	0.489155	0.100277	0.11579
WDR66	0.739754	0.65016	0.788656	0.926424	0.0999211	0.115379
COX6CP11	0.751443	0.806785	0.654081	0.544289	0.0999163	0.115373
LINC01103	0.780908	0.592471	0.73835	0.868806	0.0999079	0.115364
OR8D4	0.621129	0.417821	0.622606	0.680568	0.0997505	0.115182
TGIF2-C20orf24	0.30355	0.381982	0.231549	0.110837	0.0997485	0.11518
RNU4-18P	0.573184	0.407226	0.548564	0.687097	0.0995675	0.114971
TBC1D1	0.399958	0.36586	0.516947	0.617627	0.0995549	0.114956
RNU6-7	0.472279	0.614908	0.399809	0.351514	0.0994219	0.114802
TLK2	0.89589	0.928239	0.769807	0.680188	0.0994145	0.114794
DDX1	0.786111	0.682588	0.885646	0.943545	0.0994023	0.11478
XAF1	0.842511	0.892778	0.749453	0.632014	0.099319	0.114684
ARHGAP36	0.279444	0.444974	0.288878	0.166055	0.0992452	0.114598
PTX4	0.923968	0.962882	0.861969	0.702692	0.0992387	0.114591
MIR3689B	0.679592	0.701948	0.571385	0.452229	0.0992176	0.114567
MIR3689D2	0.679592	0.701948	0.571385	0.452229	0.0992176	0.114567
MIR3689E	0.679592	0.701948	0.571385	0.452229	0.0992176	0.114567
MIR3689F	0.679592	0.701948	0.571385	0.452229	0.0992176	0.114567
LINC00940	0.552549	0.508682	0.612101	0.770452	0.0991358	0.114472
RNU2-12P	0.741957	0.870185	0.765899	0.592778	0.0990803	0.114408
RN7SKP201	0.742282	0.83938	0.675078	0.567497	0.0990528	0.114376
RN7SL561P	0.805188	0.855292	0.669168	0.610494	0.0990357	0.114357
TRO	0.562168	0.471427	0.618308	0.744598	0.0989988	0.114314
IL13RA1	0.327864	0.188247	0.113522	0.0660186	0.0989882	0.114302
RNU6-1230P	0.449199	0.253066	0.418312	0.523794	0.0989676	0.114278
DLGAP1-AS1	0.339407	0.3081	0.192242	0.0898889	0.0988724	0.114168
SCOC	0.692619	0.737592	0.845278	0.947231	0.098772	0.114052
TMEM244	0.569021	0.484362	0.68231	0.738908	0.0987559	0.114033
MYO1F	0.325029	0.371794	0.239129	0.112227	0.0987197	0.113992
PTP4A2	0.270533	0.315852	0.205964	0.0547387	0.0987151	0.113986
TREML2	0.679959	0.72193	0.566173	0.470104	0.0986325	0.113891
PYROXD2	0.287323	0.236396	0.123523	0.0337624	0.0986073	0.113862
ESPNL	0.688317	0.759691	0.639757	0.490853	0.0985122	0.113752
GRM7	0.78038	0.576371	0.757219	0.840489	0.0984781	0.113713
P2RX1	0.806992	0.842068	0.71057	0.588365	0.0983985	0.113621
C1orf198	0.852208	0.871302	0.758077	0.622719	0.0983699	0.113588
MIR5010	0.584589	0.722823	0.579366	0.444905	0.0982809	0.113485
UBN1	0.344482	0.261813	0.451613	0.518014	0.0982652	0.113467
SHROOM4	0.248331	0.0181296	0.0267589	0.0197166	0.0982591	0.11346
NFAM1	0.246461	0.379805	0.211077	0.104925	0.0982223	0.113417
IGHV3OR16-12	0.36975	0.37109	0.415262	0.608152	0.0981912	0.113381
CD69	0.735649	0.548193	0.487342	0.508271	0.0981807	0.113369
RNU4-44P	0.545341	0.688251	0.719882	0.819366	0.098128	0.113308
HIST1H1A	0.111612	0.0554664	0.155092	0.318792	0.0981166	0.113295
DNM3-IT1	0.916927	0.70607	0.862399	0.96768	0.0980984	0.113274
TRAV36DV7	0.788205	0.861076	0.819698	0.604816	0.0979443	0.113096
PFKFB1	0.373813	0.633044	0.571526	0.480341	0.0978061	0.112937
IL17B	0.924066	0.933739	0.860185	0.689759	0.0978056	0.112936
LGI4	0.333517	0.332177	0.506764	0.545607	0.097641	0.112746
GK-AS1	0.617878	0.816893	0.882724	0.777177	0.0975248	0.112612
TDGF1P4	0.730845	0.556403	0.7669	0.814122	0.097347	0.112407
IGHV1-46	0.651059	0.507484	0.709472	0.769858	0.0972833	0.112333
CCL4L1	0.686323	0.772297	0.590078	0.515611	0.0969645	0.111965
ATP5G1P3	0.755273	0.878109	0.691892	0.613556	0.0968217	0.1118
TMIGD2	0.686639	0.800805	0.597208	0.546057	0.0967471	0.111714
LINC00844	0.7524	0.649398	0.73777	0.91721	0.0967331	0.111698
CCR10	0.212486	0.228408	0.331761	0.453812	0.0965348	0.111469
IGHV3-35	0.328317	0.341599	0.422052	0.5708	0.0964665	0.11139
SRGN	0.680771	0.708031	0.632318	0.460215	0.0963395	0.111243
NUMB	0.605579	0.67528	0.532204	0.415341	0.096219	0.111104
ZAP70	0.825654	0.79929	0.661995	0.592696	0.0962034	0.111086
SNCG	0.564868	0.701138	0.611406	0.434709	0.0961556	0.111031
RRM2P3	0.659025	0.59355	0.766825	0.84288	0.0960743	0.110937
SUMO2P6	0.758253	0.809522	0.613093	0.580563	0.0959617	0.110807
RNU7-38P	0.689748	0.816925	0.710411	0.547564	0.0959283	0.110769
ISLR	0.83716	0.914386	0.728289	0.666154	0.0959072	0.110744
RXFP4	0.558955	0.665757	0.491854	0.403349	0.0958697	0.110701
TRAJ42	0.905642	0.925647	0.845883	0.681876	0.0957626	0.110577
CTSZ	0.255945	0.267725	0.101845	0.0470847	0.0957554	0.110569
SLAMF7	0.908261	0.9056	0.766832	0.682927	0.0957422	0.110554
OR6Q1	0.770464	0.770323	0.678273	0.536353	0.0957418	0.110553
DLC1	0.689828	0.831889	0.613634	0.584999	0.0956513	0.110449
TMEM71	0.305009	0.23137	0.120691	0.0588694	0.0954623	0.11023
GZMA	0.855512	0.921324	0.72657	0.684726	0.095454	0.110221
RNU6-566P	0.976919	0.968665	0.937533	0.743427	0.0953663	0.110119
MIR375	0.487393	0.575456	0.404623	0.318818	0.0953392	0.110088
CDC42P1	0.876166	0.691969	0.863339	0.952753	0.0953053	0.110049
OR2L2	0.862795	0.707455	0.935203	0.945758	0.0952055	0.109934
HMGN1P33	0.742734	0.812601	0.718949	0.553315	0.0951188	0.109834
RPL7P30	0.86556	0.932687	0.867136	0.678485	0.0948716	0.109548
ELMO3	0.561124	0.631366	0.66133	0.820249	0.0948523	0.109526
MVB12A	0.728795	0.788297	0.643069	0.536515	0.0947695	0.10943
AAAS	0.339752	0.330482	0.197828	0.113168	0.0947228	0.109376
CSF3R	0.635461	0.718009	0.552112	0.463495	0.0946988	0.109349
LINC00517	0.614805	0.748796	0.582236	0.484533	0.0945743	0.109205
PGBD4P8	0.564278	0.437819	0.579461	0.704334	0.0943806	0.108981
PHACTR1	0.743408	0.719953	0.900392	0.935261	0.0942514	0.108832
UPP1	0.58556	0.568384	0.465864	0.349733	0.0942209	0.108797
CD37	0.590378	0.681363	0.506231	0.429732	0.0938773	0.1084
C1orf200	0.505329	0.603575	0.425307	0.351129	0.0938231	0.108338
SLC9B1	0.277845	0.223061	0.0855133	0.0515084	0.0937839	0.108292
IGHD1-20	0.759814	0.725656	0.60823	0.524574	0.0937762	0.108283
LINC00626	0.846155	0.691052	0.832701	0.954907	0.0937694	0.108276
TMEM8A	0.673072	0.544206	0.662834	0.808836	0.093729	0.108229
MIR337	0.634518	0.624904	0.759658	0.851214	0.0936973	0.108192
CRYM	0.573628	0.604626	0.704611	0.812288	0.0934714	0.107932
PLCB2	0.558178	0.672159	0.493986	0.417952	0.0931811	0.107596
INTS1	0.743333	0.817426	0.644008	0.57333	0.0931763	0.107591
FAM179A	0.701347	0.488954	0.702447	0.707408	0.0930306	0.107423
CHAT	0.303226	0.261579	0.147299	0.0680423	0.0929238	0.107299
SPOCK1	0.629383	0.760158	0.631946	0.497379	0.0929156	0.10729
STX19	0.704045	0.771723	0.904035	0.929076	0.0929076	0.10728
C17orf107	0.77189	0.607667	0.843917	0.824283	0.0928791	0.107247
LINC00290	0.698039	0.673521	0.846287	0.889874	0.0928493	0.107213
MMRN2	0.456623	0.560536	0.458328	0.300808	0.0928024	0.107159
GNG5P2	0.691778	0.836825	0.909811	0.92699	0.0927542	0.107103
TCEB1P21	0.621706	0.727553	0.524386	0.489487	0.0926439	0.106976
AVPR2	0.310032	0.15177	0.09842	0.0707491	0.0926214	0.10695
CD300LF	0.705749	0.746585	0.583869	0.51563	0.0925814	0.106904
RPS6KA2-IT1	0.820881	0.895926	0.73462	0.648907	0.0925446	0.106861
LINC00603	0.860324	0.693248	0.878088	0.944139	0.0924427	0.106744
IL10RB-AS1	0.417869	0.350042	0.242829	0.179515	0.0924105	0.106706
CIDEB	0.248928	0.280694	0.201228	0.0406782	0.0923143	0.106595
AATK-AS1	0.25111	0.201479	0.362765	0.436623	0.0922313	0.1065
RNU6-181P	0.692021	0.716925	0.814561	0.925829	0.0921467	0.106402
MIR941-2	0.687933	0.692887	0.813863	0.908746	0.0918132	0.106017
MIR514A1	0.755068	0.659281	0.783262	0.916074	0.0918033	0.106005
RNA5SP501	0.752536	0.960386	0.959706	0.972502	0.0917937	0.105994
CASC14	0.418519	0.321304	0.482909	0.572758	0.0917892	0.105989
FLRT1	0.546462	0.457056	0.531828	0.708655	0.091745	0.105938
RNA5SP281	0.84717	0.892083	0.745151	0.655902	0.0916326	0.105808
HOXB-AS4	0.242412	0.213741	0.319839	0.450233	0.0915814	0.105749
ADAMTS14	0.812608	0.840355	0.712032	0.607853	0.0915791	0.105746
RN7SKP276	0.359643	0.312408	0.491566	0.535216	0.0915517	0.105715
RPL7P60	0.593935	0.637351	0.480103	0.406181	0.091421	0.105564
KIRREL-IT1	0.700064	0.773905	0.665399	0.522645	0.0913151	0.105442
RLTPR	0.419335	0.381982	0.307262	0.180393	0.0912983	0.105422
LINC00903	0.763627	0.864709	0.687141	0.619286	0.0912651	0.105384
ANKUB1	0.583959	0.638801	0.683108	0.829727	0.0912251	0.105338
AK3	0.077539	0.0806552	0.189508	0.29895	0.0911896	0.105297
VWA5A	0.740352	0.78813	0.675757	0.545556	0.0911121	0.105207
TRGJP2	0.803967	0.902736	0.840554	0.65514	0.0911018	0.105195
OR10AA1P	0.848565	0.892094	0.731486	0.663412	0.0910386	0.105122
RBM47	0.54455	0.662048	0.510954	0.406944	0.0910344	0.105117
SPANXD	0.655651	0.886278	0.866601	0.825098	0.0909168	0.104982
HOPX	0.346713	0.266644	0.385548	0.518082	0.0909021	0.104965
RNU6-351P	0.907941	0.917396	0.819636	0.691355	0.0907966	0.104843
HMGN2P40	0.170821	0.1019	0.278304	0.334611	0.0906826	0.104711
RHBDD2	0.732565	0.83994	0.717018	0.584705	0.0906212	0.10464
CDRT1	0.286937	0.229909	0.39002	0.464155	0.0905841	0.104597
ATP6AP1	0.785854	0.874225	0.756268	0.621898	0.0905553	0.104564
PPARGC1A	0.826309	0.861276	0.653458	0.676824	0.0905548	0.104564
MIR99A	0.614321	0.613337	0.748397	0.824431	0.0903833	0.104366
TSPAN32	0.797591	0.831954	0.66242	0.615328	0.0903322	0.104307
UPB1	0.931758	0.940029	0.82173	0.719335	0.0903062	0.104277
RPL38P4	0.721261	0.646467	0.862717	0.849924	0.0903055	0.104276
SNORA11	0.690612	0.636173	0.848875	0.829343	0.0902066	0.104162
ANGPTL1	0.37425	0.302454	0.446249	0.546037	0.0900753	0.10401
HOXB3	0.180492	0.188237	0.241216	0.403943	0.0899633	0.103881
HOXB6	0.180492	0.188237	0.241216	0.403943	0.0899633	0.103881
CST7	0.654797	0.713731	0.572948	0.474797	0.0898315	0.103728
PHF2	0.14224	0.112757	0.251603	0.338341	0.0897828	0.103672
LINC00346	0.725204	0.75481	0.670538	0.521688	0.0897525	0.103637
RPL34P29	0.739199	0.81339	0.594324	0.616669	0.0896853	0.10356
RGS18	0.860219	0.887943	0.82004	0.656614	0.0896766	0.10355
SELPLG	0.618614	0.724377	0.592845	0.472383	0.0896334	0.1035
VNN2	0.701602	0.732131	0.603256	0.503947	0.0895162	0.103364
COL16A1	0.346223	0.312477	0.203992	0.120696	0.0893441	0.103166
MIR942	0.277433	0.157982	0.31879	0.406199	0.0893276	0.103147
COX6CP5	0.619775	0.722243	0.60879	0.471236	0.0892613	0.10307
PARVG	0.722988	0.785567	0.619177	0.555475	0.0892465	0.103053
PRKY	0.237864	0.219947	0.0842777	0.0272812	0.0891031	0.102887
PTCSC3	0.886623	0.921936	0.746647	0.712419	0.0890864	0.102868
KIAA1210	0.697144	0.744716	0.631836	0.507567	0.089055	0.102832
LINC00967	0.721197	0.799667	0.705661	0.553851	0.0889915	0.102759
RNA5SP219	0.782864	0.744636	0.928898	0.949064	0.0889383	0.102697
RNU6-380P	0.6649	0.764399	0.596821	0.523271	0.0888214	0.102562
TRBV5-1	0.635144	0.765508	0.649354	0.514911	0.0887476	0.102477
ANPEP	0.24091	0.271194	0.149731	0.0436285	0.0887228	0.102448
TP53TG5	0.0926702	0.0839043	0.230723	0.290305	0.0887068	0.10243
OR7L1P	0.56782	0.604794	0.796231	0.698517	0.0886004	0.102307
RN7SL450P	0.832842	0.668837	0.842654	0.909207	0.0884748	0.102162
KLHL6	0.609242	0.715686	0.545197	0.475536	0.0883533	0.102022
WASF4P	0.556332	0.576317	0.658444	0.780722	0.0882662	0.101921
RNA5SP367	0.897157	0.884931	0.845081	0.676946	0.0882004	0.101845
RNU6-974P	0.805708	0.648312	0.829057	0.886266	0.0881659	0.101805
SPHK1	0.566223	0.405501	0.534057	0.650311	0.0880022	0.101616
IFI16	0.111628	0.0869902	0.218216	0.307091	0.0879408	0.101545
AKT3-IT1	0.682656	0.715654	0.814831	0.906764	0.0878899	0.101486
RNU1-150P	0.756934	0.661311	0.815103	0.902796	0.0878423	0.101432
GK	0.728929	0.906933	0.943857	0.936928	0.0878403	0.101429
MIR548AD	0.902199	0.92636	0.873633	0.702766	0.0877295	0.101301
RNU6-1117P	0.902199	0.92636	0.873633	0.702766	0.0877295	0.101301
RN7SL346P	0.391113	0.48794	0.340982	0.245002	0.0877016	0.101269
FCF1P5	0.597019	0.480776	0.617343	0.727858	0.0876635	0.101225
PVRL3	0.675364	0.671793	0.784852	0.883785	0.0876608	0.101222
GAPDHP14	0.775827	0.863805	0.784884	0.621857	0.0876336	0.101191
RNU6-699P	0.844164	0.832489	0.746639	0.625079	0.0876114	0.101165
C19orf24	0.698256	0.718927	0.807183	0.920285	0.0875767	0.101125
RNU6-692P	0.869675	0.911588	0.883316	0.68906	0.0875425	0.101085
UGT2B11	0.480555	0.39441	0.613489	0.586976	0.0873921	0.100912
RN7SKP228	0.732297	0.851574	0.676122	0.614493	0.087339	0.10085
BCRP7	0.33948	0.418688	0.273513	0.181328	0.0871605	0.100644
MIR4708	0.574456	0.667748	0.516762	0.428199	0.0871232	0.100601
NLRP12	0.7522	0.845863	0.674586	0.613208	0.0870875	0.10056
IGHV4-34	0.170119	0.103423	0.228217	0.340388	0.0870073	0.100467
RPH3A	0.795736	0.880975	0.739054	0.641873	0.0869296	0.100378
IGHD1-14	0.922083	0.949028	0.783978	0.745799	0.0869182	0.100364
TRAV24	0.838578	0.855852	0.841231	0.645241	0.0868428	0.100277
HNRNPA1P57	0.459146	0.333569	0.420956	0.575271	0.0868123	0.100242
MBOAT4	0.623999	0.477854	0.627305	0.720427	0.0867885	0.100215
SEC16B	0.456366	0.305869	0.393807	0.543022	0.0867151	0.10013
AGBL4-IT1	0.939527	0.942218	0.926814	0.736614	0.0866131	0.100012
MIR503	0.688488	0.639039	0.753753	0.869943	0.0864607	0.0998363
MIR503HG	0.688488	0.639039	0.753753	0.869943	0.0864607	0.0998363
ANKRD22	0.666406	0.612542	0.534561	0.436812	0.0864272	0.0997975
IGBP1-AS2	0.737304	0.928753	0.941093	0.938871	0.0862671	0.0996127
TNFRSF9	0.889466	0.897182	0.738915	0.706335	0.0861665	0.0994965
RNU6-103P	0.299114	0.262684	0.346822	0.48944	0.0861195	0.0994423
MTMR11	0.131078	0.0617121	0.181341	0.297531	0.0860475	0.0993591
IFNL3P1	0.688505	0.765739	0.625732	0.531033	0.0860087	0.0993143
ALPK2	0.697829	0.860992	0.663528	0.642102	0.0859756	0.099276
NCL	0.403793	0.332892	0.298862	0.167015	0.0859356	0.0992298
MIR150	0.289658	0.325055	0.219384	0.100162	0.0858987	0.0991873
SLC16A2	0.381624	0.458947	0.29768	0.231135	0.08588	0.0991656
ATP6V0E2-AS1	0.769653	0.699133	0.809669	0.935329	0.0858122	0.0990873
SLC29A4	0.697142	0.743639	0.79918	0.926201	0.0857284	0.0989907
KCNJ14	0.767886	0.738619	0.867882	0.955434	0.0856641	0.0989164
RNU11-2P	0.694225	0.708167	0.824461	0.901831	0.0856128	0.0988571
TSPY11P	0.4666	0.63531	0.674297	0.673152	0.0855927	0.0988339
RPS20P25	0.710531	0.749779	0.655873	0.52376	0.0854283	0.0986441
TXNL1P1	0.647196	0.572209	0.486491	0.421458	0.0854071	0.0986197
LINC00363	0.82362	0.705336	0.793008	0.943627	0.0853248	0.0985246
APLNR	0.639253	0.793578	0.676602	0.556713	0.0852149	0.0983977
RNU6-1047P	0.876282	0.910762	0.781355	0.692653	0.0851855	0.0983638
PM20D1	0.66501	0.760708	0.587766	0.534522	0.0851676	0.098343
SCNN1A	0.862971	0.851802	0.720531	0.663643	0.0851535	0.0983268
TNIP1	0.739133	0.819893	0.641821	0.601567	0.085115	0.0982823
PDCD1LG2	0.866019	0.820503	0.800774	0.64031	0.0851032	0.0982687
MIR4435-1;MIR4435-2	0.789612	0.842351	0.76349	0.613275	0.0850798	0.0982417
TAF1	0.329586	0.179337	0.138604	0.108635	0.0849354	0.0980749
MIR3165	0.292572	0.228485	0.378374	0.452416	0.0848211	0.097943
SMUG1P1	0.891064	0.720295	0.869111	0.950719	0.0848176	0.0979389
EHF	0.734769	0.748554	0.585916	0.56071	0.0847852	0.0979016
KIAA1109	0.122919	0.0655094	0.192618	0.292901	0.0847671	0.0978806
POMGNT1	0.784893	0.817199	0.754261	0.596748	0.0846871	0.0977883
NPPB	0.517434	0.611808	0.45911	0.380011	0.0845931	0.0976797
CCRL2	0.442506	0.555391	0.398818	0.321509	0.084589	0.097675
MIR4676	0.732844	0.60226	0.708405	0.839998	0.0844964	0.0975681
ATXN3L	0.765985	0.93286	0.975745	0.962742	0.0842099	0.0972372
ERAP2	0.652064	0.665231	0.73795	0.86427	0.0842028	0.097229
GSTA3	0.72163	0.739744	0.595077	0.53978	0.0841816	0.0972045
POM121L14P	0.65637	0.621566	0.738821	0.839912	0.084165	0.0971854
RPL17P41	0.521687	0.608719	0.487951	0.373861	0.0841595	0.097179
RAB27B	0.199631	0.130072	0.22235	0.361665	0.0841017	0.0971122
FAM225A	0.114176	0.276825	0.0854175	0.0629731	0.0839556	0.0969435
FAM225B	0.114176	0.276825	0.0854175	0.0629731	0.0839556	0.0969435
RNU6-439P	0.621	0.739528	0.642692	0.503531	0.0839481	0.0969349
MIR3619	0.248334	0.245993	0.317796	0.452721	0.0839275	0.0969111
TIMP1	0.73205	0.87966	0.929361	0.943615	0.0837572	0.0967144
NLRC3	0.505931	0.549454	0.412303	0.3336	0.0836497	0.0965904
REM2	0.370752	0.3931	0.296333	0.178846	0.0836427	0.0965823
MARS	0.782883	0.666307	0.79215	0.902503	0.0835867	0.0965176
EML1	0.356679	0.397563	0.304441	0.17556	0.083581	0.096511
VIPR1-AS1	0.666437	0.682931	0.764478	0.877254	0.0834634	0.0963752
RNU6-299P	0.966009	0.971683	0.897153	0.76467	0.0833935	0.0962945
LGALS9B	0.478137	0.526422	0.40714	0.304881	0.0833501	0.0962444
UBA52P9	0.734684	0.810256	0.66755	0.584518	0.083286	0.0961704
RNU6-935P	0.756862	0.94104	0.932836	0.9669	0.0832544	0.0961339
IFIT3	0.821698	0.680335	0.904045	0.855006	0.0832298	0.0961054
AKAP14	0.512438	0.459127	0.43722	0.28816	0.0831899	0.0960594
MAP3K15	0.322205	0.131038	0.129195	0.130121	0.0831787	0.0960464
LRIT2	0.75089	0.594153	0.762416	0.817306	0.0830033	0.095844
MIR4288	0.709529	0.800271	0.855698	0.93731	0.0829139	0.0957407
RN7SKP62	0.760269	0.794229	0.64669	0.590143	0.0827698	0.0955744
MKRN3	0.562712	0.568276	0.647103	0.767615	0.0827687	0.0955731
PYHIN1	0.699501	0.57007	0.715738	0.801314	0.0826885	0.0954805
MAGEE1	0.742277	0.585805	0.797137	0.774108	0.0825971	0.0953749
C8orf56	0.13661	0.0791724	0.181508	0.303775	0.0825861	0.0953622
MIR4327	0.642853	0.726686	0.612544	0.496702	0.0824042	0.0951522
HMGN1P30	0.702438	0.707433	0.891275	0.83928	0.0822705	0.0949978
STX18-IT1	0.517856	0.360388	0.457504	0.583981	0.0822469	0.0949705
DNM1P17	0.790607	0.938896	0.820988	0.709914	0.0821952	0.0949109
TIFAB	0.705186	0.759057	0.582207	0.563353	0.0821863	0.0949005
VN2R10P	0.613949	0.725211	0.572842	0.498163	0.08209	0.0947893
RNU2-49P	0.9224	0.91511	0.821687	0.72064	0.0820291	0.0947191
IGHV1-8	0.625343	0.528617	0.679742	0.753519	0.0820088	0.0946956
HLA-F	0.499407	0.509414	0.423025	0.304561	0.0819148	0.0945871
RDH12	0.937598	0.967338	0.939756	0.7611	0.0818739	0.0945398
STAT5A	0.834113	0.894017	0.786197	0.671273	0.0817194	0.0943614
GIMAP5	0.835499	0.851267	0.815464	0.647855	0.0816286	0.0942566
SALL1P1	0.742756	0.764185	0.892853	0.933831	0.0815905	0.0942126
MTND6P3	0.680873	0.706975	0.813434	0.883065	0.0815188	0.0941298
BIN2P1	0.860076	0.83999	0.737328	0.658049	0.0814759	0.0940802
WWC3	0.329324	0.448652	0.345215	0.218924	0.081434	0.0940319
ZNRF3-IT1	0.788376	0.704087	0.829956	0.930237	0.0813945	0.0939862
TMBIM1	0.211824	0.275874	0.137444	0.0589984	0.0811411	0.0936937
GPR179	0.698793	0.560374	0.735332	0.776096	0.0811167	0.0936655
HCCS	0.532176	0.418004	0.360699	0.315455	0.0811073	0.0936546
SLC17A1	0.757146	0.689784	0.812064	0.910896	0.0809333	0.0934538
FXYD7	0.254367	0.231076	0.3086	0.43951	0.0807598	0.0932534
MEIS3P2	0.47498	0.381485	0.527839	0.603272	0.0807362	0.0932261
RNU1-87P	0.794931	0.923361	0.901823	0.724727	0.0806732	0.0931534
SNORD116-30	0.80449	0.727362	0.775869	0.943993	0.0805361	0.092995
UQCRC2P1	0.764137	0.862333	0.721522	0.638965	0.0804918	0.0929439
ASPDH	0.272352	0.184513	0.356506	0.392489	0.0803744	0.0928083
RNU6-21P	0.650345	0.706904	0.572	0.494154	0.080333	0.0927606
MYL9	0.880185	0.874125	0.783669	0.683198	0.0801893	0.0925947
MIRLET7C	0.610458	0.834943	0.700675	0.699224	0.0801799	0.0925838
EHD1	0.257051	0.262189	0.187101	0.0635165	0.0801395	0.0925371
NEDD9	0.74137	0.808771	0.668605	0.59443	0.0800467	0.0924299
ZCCHC16	0.671883	0.646671	0.731294	0.853792	0.0799695	0.0923408
RNU6-563P	0.342346	0.36264	0.227014	0.170301	0.0798113	0.0921581
TPT1P8	0.883626	0.801996	0.724916	0.672513	0.0797943	0.0921385
CCDC8	0.229054	0.235327	0.106641	0.0493341	0.0797501	0.0920875
GPR132	0.510467	0.405385	0.318573	0.315408	0.0796694	0.0919943
RNU6-1028P	0.625328	0.680877	0.748657	0.838813	0.0796623	0.0919861
GDF15	0.488711	0.454497	0.393568	0.279315	0.0796574	0.0919804
SSR4	0.738453	0.74772	0.839831	0.934891	0.0796498	0.0919717
OSTN-AS1	0.926794	0.941648	0.860448	0.739904	0.0795987	0.0919127
PRF1	0.891458	0.924979	0.743089	0.75945	0.0795751	0.0918854
CCER2	0.186015	0.136736	0.287746	0.336985	0.079411	0.0916959
OR5BA1P	0.747684	0.746278	0.659473	0.554066	0.079397	0.0916798
MIR3174	0.819777	0.714109	0.843862	0.937139	0.0793719	0.0916508
RNU6-1116P	0.947385	0.944463	0.927226	0.757376	0.0793198	0.0915907
FAAH2	0.708063	0.879576	0.901231	0.889924	0.0792575	0.0915187
RNU11-4P	0.905734	0.851066	0.757021	0.702523	0.0791667	0.0914139
RNU4-59P	0.918944	0.923638	0.883464	0.7296	0.0790852	0.0913197
CDKN1A	0.781269	0.806454	0.91654	0.974483	0.0790468	0.0912754
ARPP21-AS1	0.704926	0.761523	0.849551	0.910406	0.0790412	0.0912689
LRRC24	0.251659	0.207176	0.361054	0.402069	0.0790228	0.0912477
MCF2	0.763972	0.936945	0.969773	0.869696	0.0786873	0.0908603
RNA5SP254	0.764666	0.788949	0.708121	0.585556	0.0785776	0.0907336
CXCL10	0.234922	0.237625	0.0928226	0.0677314	0.0785069	0.0906519
B3GNT8	0.288936	0.33026	0.228979	0.121893	0.0784013	0.09053
LINC00391	0.209598	0.290841	0.191283	0.0718157	0.0782927	0.0904046
TPRG1-AS1	0.419466	0.334506	0.445279	0.55345	0.0781603	0.0902518
SLC24A2	0.891342	0.732458	0.896519	0.936811	0.0781175	0.0902023
NAT8	0.799164	0.865337	0.766408	0.649826	0.078093	0.0901741
RN7SL388P	0.850316	0.946121	0.892019	0.73422	0.0779126	0.0899658
SCARNA20	0.632573	0.497003	0.64178	0.712038	0.0778283	0.0898683
GNGT2	0.517783	0.616919	0.466305	0.404858	0.0777254	0.0897496
ARAF	0.363075	0.246313	0.419964	0.449381	0.0776914	0.0897102
C19orf35	0.618355	0.7444	0.591283	0.531457	0.0776776	0.0896943
TFAP2B	0.228621	0.279409	0.360031	0.432342	0.0776479	0.0896601
RNU6-195P	0.754477	0.762151	0.885232	0.933978	0.0776314	0.0896411
SLC25A6P6	0.794084	0.759847	0.87001	0.961625	0.0775605	0.0895592
TRERNA1	0.693875	0.824807	0.695045	0.608574	0.0772548	0.0892061
KCNU1	0.728291	0.615855	0.712018	0.833238	0.077103	0.0890308
CD79A	0.5828	0.531768	0.465957	0.376751	0.0770681	0.0889906
NARF-IT1	0.803072	0.722997	0.861022	0.932933	0.0770263	0.0889423
PPFIBP2	0.286494	0.258639	0.167414	0.0917181	0.0769772	0.0888856
RNU6-1137P	0.823141	0.904353	0.865428	0.699428	0.0769551	0.0888601
BRICD5	0.627306	0.607647	0.732754	0.795412	0.076892	0.0887873
PPT2-EGFL8	0.162498	0.103407	0.243291	0.305304	0.076888	0.0887826
HNRNPA1P70	0.774379	0.822987	0.694412	0.621505	0.0768807	0.0887742
SPEM1	0.405659	0.389503	0.46205	0.585273	0.0768421	0.0887296
STRADB	0.887253	0.926477	0.767226	0.746026	0.0767556	0.0886297
DLG3-AS1	0.413796	0.487565	0.337482	0.284942	0.0767342	0.0886051
COX6CP4	0.890005	0.822984	0.775997	0.679212	0.0767172	0.0885854
RNU6-490P	0.756723	0.778903	0.905281	0.93295	0.0766831	0.0885461
C3orf83	0.669806	0.709045	0.765718	0.873472	0.0766803	0.0885427
RSPH6A	0.562938	0.67959	0.470484	0.525478	0.0766724	0.0885337
LINC00486	0.611589	0.47624	0.621173	0.68693	0.07657	0.0884154
PHYHD1	0.573959	0.574609	0.606018	0.75899	0.0765049	0.0883403
TLR2	0.828548	0.922323	0.819366	0.70668	0.0764565	0.0882844
CNN2P1	0.745486	0.841633	0.728165	0.626119	0.0764558	0.0882835
DOK2	0.537983	0.562397	0.422721	0.380028	0.0764123	0.0882334
MIR1178	0.75257	0.720855	0.844877	0.914355	0.0763837	0.0882003
PIK3R6	0.660363	0.720638	0.599848	0.514147	0.0763413	0.0881513
BANP	0.78516	0.792555	0.650646	0.624283	0.0763131	0.0881187
MIR155HG	0.7311	0.747618	0.594978	0.580122	0.0763098	0.088115
CLCN4	0.954209	0.968847	0.949156	0.782097	0.0762537	0.0880502
RNU6-806P	0.917301	0.968951	0.900048	0.762729	0.0762357	0.0880293
YIF1B	0.55157	0.527935	0.430116	0.36208	0.0762076	0.087997
ATG4A	0.612746	0.570102	0.522449	0.408903	0.0761054	0.0878789
NRSN2	0.520904	0.603594	0.72593	0.665364	0.075908	0.087651
RNU6-37P	0.761578	0.711329	0.84293	0.909395	0.0758123	0.0875405
MIR188	0.639623	0.834934	0.808682	0.786476	0.0757561	0.0874757
MIR532	0.639623	0.834934	0.808682	0.786476	0.0757561	0.0874757
WDR86-AS1	0.626754	0.772609	0.581428	0.598015	0.0756072	0.0873036
LINGO4	0.513916	0.536442	0.416767	0.348714	0.0755943	0.0872887
PDE8B	0.804734	0.754268	0.867167	0.956591	0.0754913	0.0871698
THY1	0.780577	0.756139	0.891601	0.937262	0.0752971	0.0869456
CCL19	0.678006	0.694487	0.577059	0.510412	0.0752763	0.0869216
ACTA1	0.250159	0.293824	0.186724	0.0937156	0.075237	0.0868762
KCNIP3	0.616513	0.648183	0.720797	0.811816	0.0751475	0.0867728
LYL1	0.192087	0.242183	0.121467	0.0427347	0.0751473	0.0867727
SLA2	0.85791	0.892541	0.768534	0.701179	0.075119	0.0867399
TGM2	0.837683	0.902369	0.769677	0.701099	0.0751182	0.086739
TNFAIP2	0.247178	0.274399	0.16664	0.0822443	0.0750369	0.0866452
C16orf54	0.729321	0.806959	0.674127	0.60228	0.0749637	0.0865606
AGAP11	0.923036	0.917041	0.788523	0.75563	0.0749194	0.0865095
BMS1P3	0.923036	0.917041	0.788523	0.75563	0.0749194	0.0865095
NCKAP1L	0.820403	0.909895	0.774529	0.703866	0.0747746	0.0863422
C19orf33	0.547612	0.672364	0.643042	0.756875	0.0747581	0.0863232
RAPGEFL1	0.74523	0.748991	0.863657	0.919039	0.0747413	0.0863039
UBA7	0.220507	0.185486	0.0998735	0.028936	0.0747278	0.0862882
PTPRCAP	0.861042	0.886771	0.755663	0.70475	0.074627	0.0861718
HPGDS	0.721991	0.827535	0.694903	0.619385	0.0745913	0.0861306
TOM1L1	0.880857	0.91327	0.802043	0.720719	0.0745681	0.0861039
MMAA	0.13771	0.0613589	0.169261	0.269102	0.0745221	0.0860508
RNU6-517P	0.821558	0.838032	0.722667	0.656144	0.0742589	0.0857468
SNORD69	0.774949	0.819102	0.905607	0.965812	0.0741964	0.0856746
RNU4-81P	0.791711	0.95816	0.94676	0.977567	0.0740539	0.0855101
MIR1302-1	0.932007	0.951081	0.903175	0.762409	0.0740211	0.0854722
MYOT	0.757296	0.77976	0.903849	0.925658	0.0739462	0.0853857
WFDC10A	0.280673	0.216733	0.127117	0.0931534	0.0738612	0.0852875
RN7SKP189	0.795077	0.915836	0.972169	0.979585	0.0738578	0.0852837
MEOX1	0.807492	0.831415	0.709108	0.649152	0.0737804	0.0851942
PRPS2	0.784794	0.743924	0.892369	0.92245	0.0737413	0.0851492
NPM1P47	0.808849	0.698905	0.887128	0.869556	0.0736375	0.0850293
IGLL1	0.709462	0.774479	0.593775	0.611463	0.0736359	0.0850274
CPXM2	0.647016	0.703007	0.766535	0.844729	0.0736315	0.0850224
FAM47C	0.833155	0.86647	0.831937	0.676881	0.0736173	0.085006
AP1B1P2	0.671596	0.759791	0.599251	0.569112	0.0735506	0.0849289
TMEM139	0.817354	0.761563	0.886517	0.956877	0.073346	0.0846926
NFKBIZ	0.332106	0.351694	0.232037	0.172706	0.0731783	0.084499
ENPP2	0.283237	0.153308	0.281075	0.356617	0.0731592	0.084477
LINC00677	0.351695	0.277058	0.23222	0.14991	0.0731071	0.0844168
ANGPTL2	0.272762	0.242589	0.177519	0.0821988	0.0730329	0.0843311
CELF2	0.801307	0.786155	0.912257	0.958628	0.0729248	0.0842063
RPLP0P2	0.547602	0.494604	0.389249	0.372112	0.0729207	0.0842016
MTND1P9	0.899627	0.862188	0.732495	0.742945	0.0729006	0.0841783
SLC2A4RG	0.826101	0.857903	0.772048	0.666317	0.0727665	0.0840235
LHCGR	0.259328	0.269557	0.163851	0.0927019	0.0726714	0.0839137
DIABLO	0.688219	0.69639	0.745043	0.87	0.072656	0.0838959
SIGLEC6	0.325387	0.393915	0.285082	0.193216	0.0726092	0.0838419
GREB1	0.543505	0.358797	0.482045	0.528337	0.0725435	0.083766
MIR2113	0.793945	0.894649	0.749499	0.697309	0.0725392	0.083761
MYL4	0.886227	0.922364	0.781317	0.746656	0.0723534	0.0835465
SNORD10	0.633056	0.539391	0.65676	0.742504	0.0723258	0.0835146
MIR941-3	0.56236	0.555984	0.72301	0.676585	0.0722382	0.0834134
MIR941-1	0.56236	0.555984	0.72301	0.676585	0.0722382	0.0834134
MSL3	0.668636	0.600231	0.732658	0.794084	0.0721996	0.083369
KRTAP5-1	0.611846	0.656592	0.50982	0.480085	0.0721775	0.0833434
RNU6-495P	0.709081	0.752951	0.806983	0.90246	0.0721512	0.083313
BTK	0.810479	0.903267	0.796589	0.699816	0.0721049	0.0832596
RN7SKP253	0.769475	0.895533	0.755075	0.698344	0.072019	0.0831604
RNU6-117P	0.705126	0.618125	0.697679	0.820029	0.071977	0.0831118
BIN2	0.725218	0.788299	0.640329	0.604563	0.0718836	0.0830041
BCAM	0.262551	0.302119	0.211785	0.110229	0.0718678	0.0829858
RNF112	0.758261	0.823319	0.892445	0.949092	0.0717897	0.0828956
OR4K15	0.64734	0.608253	0.731892	0.792244	0.0717879	0.0828935
TRAPPC8	0.754545	0.754129	0.661058	0.583336	0.0715569	0.0826268
SLC34A2	0.664316	0.746865	0.586761	0.56504	0.0715237	0.0825885
ARHGAP30	0.608075	0.654157	0.523781	0.470764	0.0713815	0.0824243
EPCAM	0.918116	0.929409	0.893182	0.751526	0.0713804	0.082423
CBFA2T3	0.512933	0.565986	0.435954	0.379415	0.071362	0.0824018
ADORA3	0.845929	0.735945	0.821732	0.936294	0.0713578	0.0823969
SLC25A53	0.179332	0.0139442	0.0163733	0.0134819	0.0713396	0.0823758
DEFA10P	0.701377	0.748587	0.631736	0.560361	0.0712135	0.0822302
BCKDK	0.217039	0.253613	0.125022	0.0749177	0.0711431	0.082149
TSR2	0.231252	0.0513928	0.0665494	0.0957471	0.0711016	0.0821011
TPPP2	0.573689	0.491484	0.602604	0.69042	0.0710875	0.0820848
CXorf65	0.744711	0.928162	0.906674	0.870242	0.0710581	0.0820508
KDM5C-IT1	0.79951	0.749691	0.867249	0.93829	0.0710487	0.0820399
C19orf45	0.734403	0.768926	0.640007	0.591954	0.070994	0.0819768
CBX3P3	0.875205	0.745057	0.847396	0.941968	0.0708699	0.0818335
PCYT1B-AS1	0.327707	0.29486	0.404006	0.477907	0.0708611	0.0818233
RND3	0.779358	0.818312	0.656862	0.662989	0.07084	0.081799
MIR30D	0.513307	0.616382	0.677166	0.693994	0.0707653	0.0817127
RNU6-229P	0.888595	0.747211	0.891332	0.934907	0.070729	0.0816708
MPP4	0.930461	0.937754	0.811054	0.778342	0.0707048	0.0816429
MTND2P7	0.950263	0.955771	0.85037	0.787838	0.070539	0.0814514
SLC19A1	0.778642	0.742921	0.859742	0.924047	0.070527	0.0814376
PYCARD	0.19356	0.237129	0.137653	0.0486788	0.0704183	0.081312
PCSK1	0.814831	0.714245	0.894517	0.876287	0.070415	0.0813083
NTF6B	0.722358	0.734142	0.620146	0.566062	0.07035	0.0812332
OSTN	0.591758	0.628873	0.742554	0.753839	0.0702917	0.0811659
PRCC	0.155215	0.221663	0.103701	0.0301985	0.0701225	0.0809705
CELF2-AS1	0.777157	0.810355	0.905024	0.951157	0.070109	0.0809549
PCDH9-AS3	0.843631	0.907185	0.815886	0.712931	0.0700718	0.0809119
PAQR6	0.420405	0.321895	0.421191	0.519973	0.0700317	0.0808657
AMBN	0.866951	0.73775	0.813573	0.928193	0.0700212	0.0808536
ANGPT1	0.231857	0.190597	0.101171	0.0552119	0.0700102	0.0808408
MAGED2	0.719741	0.57246	0.750929	0.72427	0.0699522	0.0807738
FBXO2	0.620248	0.625074	0.703518	0.79177	0.0698687	0.0806774
DOC2GP	0.31295	0.299541	0.186816	0.151717	0.069766	0.0805588
LGALS1	0.108053	0.196116	0.0388276	0.0176483	0.0697132	0.0804979
SPATA9	0.903325	0.932097	0.841661	0.7502	0.0696901	0.0804712
HMGA1	0.580976	0.700193	0.520731	0.540465	0.0696385	0.0804116
C21orf128	0.275813	0.452138	0.437659	0.371236	0.0696226	0.0803932
RBP7	0.747937	0.825195	0.718936	0.630641	0.0695998	0.080367
HLA-DRB9	0.889417	0.942106	0.809075	0.762493	0.0695833	0.0803479
RNU7-88P	0.661075	0.668436	0.813172	0.792956	0.0695714	0.0803341
HIST2H2BB	0.0909644	0.0557405	0.185393	0.228133	0.0695199	0.0802747
HNRNPH1	0.196141	0.217999	0.156825	0.0380309	0.0694916	0.080242
UPK1A-AS1	0.334885	0.378941	0.254421	0.200002	0.0694148	0.0801534
SAMD9	0.175156	0.169414	0.0363071	0.0315988	0.069216	0.0799238
LINC00092	0.22866	0.241064	0.137414	0.0720604	0.0691826	0.0798851
HRH4	0.832315	0.681052	0.801292	0.863659	0.0691547	0.0798529
RNU6-49P	0.817749	0.978771	0.983482	0.968624	0.0691488	0.0798462
DHRS4-AS1	0.656642	0.700191	0.586466	0.518585	0.0691027	0.0797929
RAP2C	0.244357	0.173484	0.119868	0.0565643	0.0690739	0.0797597
AIFM2	0.221867	0.156992	0.101156	0.0347083	0.0690536	0.0797362
CFL1P4	0.903314	0.898535	0.749298	0.78037	0.0689474	0.0796136
MIA2	0.765007	0.793782	0.899351	0.928846	0.0689094	0.0795698
CALML3-AS1	0.732198	0.72561	0.83067	0.888927	0.0686512	0.0792716
RPL7AP26	0.885773	0.942105	0.858952	0.753173	0.0685905	0.0792015
AZU1	0.792475	0.783381	0.676383	0.632611	0.0685624	0.079169
NIP7P1	0.92046	0.773086	0.903167	0.953658	0.068555	0.0791605
SMIM10	0.835418	0.827821	0.805596	0.666918	0.0684446	0.079033
LINC00269	0.750942	0.908655	0.909632	0.908679	0.0684376	0.0790249
SNORD64	0.731535	0.620284	0.721061	0.812897	0.0683722	0.0789494
SIRPB2	0.606742	0.643829	0.547655	0.462831	0.0683658	0.078942
RN7SKP230	0.781648	0.591668	0.698216	0.665641	0.0681891	0.078738
OR2AF1P	0.727743	0.845623	0.911564	0.868761	0.0681395	0.0786807
IRF7	0.179195	0.237464	0.120876	0.0539397	0.0681173	0.0786551
RNU7-136P	0.820647	0.770148	0.879866	0.952685	0.0680768	0.0786083
PPP2R3A	0.590733	0.533738	0.616757	0.721352	0.0680155	0.0785375
CDX4	0.552453	0.698174	0.679689	0.554827	0.0679661	0.0784804
SH3TC1	0.758949	0.82867	0.740565	0.638691	0.0679584	0.0784716
KRT222	0.317742	0.389399	0.400243	0.507908	0.0679421	0.0784528
RASSF3	0.163901	0.197593	0.0852085	0.0234481	0.0679273	0.0784356
BCL7C	0.0938991	0.0514378	0.178444	0.22393	0.0679209	0.0784282
THRA	0.79553	0.75149	0.88697	0.920195	0.0678982	0.0784021
MIR139	0.773792	0.814666	0.905291	0.943083	0.0678944	0.0783977
RN7SL844P	0.889366	0.769415	0.852487	0.9571	0.0677343	0.0782129
RNU6-560P	0.232245	0.188268	0.110068	0.0577936	0.067623	0.0780843
RNU6-1082P	0.815503	0.776504	0.872485	0.955403	0.0672831	0.0776918
ETS1	0.593254	0.604207	0.71349	0.74806	0.0672558	0.0776603
APH1B	0.727135	0.760377	0.610089	0.612712	0.0672196	0.0776185
MTHFD2P7	0.49554	0.491959	0.36893	0.351029	0.0671956	0.0775908
BACH1-AS1	0.675359	0.762724	0.636473	0.578059	0.0671122	0.0774945
CATSPERB	0.848978	0.893176	0.837792	0.712629	0.0670822	0.0774598
NLRP7	0.869393	0.742349	0.893452	0.915078	0.0670546	0.077428
TNFSF10	0.518066	0.493643	0.371368	0.375131	0.0668757	0.0772214
TRBV1	0.39019	0.369963	0.303547	0.219089	0.0668481	0.0771895
MBNL1	0.823215	0.887748	0.755321	0.71211	0.0667884	0.0771206
IGKV5-2	0.921677	0.946552	0.932249	0.780627	0.0667788	0.0771095
RNU7-87P	0.812735	0.885086	0.735102	0.717287	0.0667743	0.0771043
LAMB2	0.134295	0.0417784	0.211876	0.195213	0.0666344	0.0769428
RNA5SP426	0.869364	0.922236	0.882662	0.744301	0.0666069	0.0769111
DYNLL1P1	0.806909	0.870589	0.776007	0.685997	0.066498	0.0767853
RNU6-332P	0.706722	0.683258	0.844613	0.801484	0.0663406	0.0766035
MIR1205	0.864741	0.908174	0.785908	0.738029	0.0663079	0.0765658
NLRP13	0.753558	0.709608	0.836061	0.877908	0.0662701	0.0765222
GIMAP1	0.742739	0.64875	0.763697	0.834261	0.0662646	0.0765158
LDHD	0.17193	0.0747308	0.165981	0.261991	0.0662406	0.076488
ADAM33	0.192845	0.25449	0.195674	0.0724638	0.0661784	0.0764162
TMC8	0.459851	0.578805	0.455756	0.396516	0.066171	0.0764077
LBX2	0.23402	0.22633	0.125665	0.0787943	0.0661399	0.0763718
NTF4	0.234829	0.277818	0.151956	0.110296	0.0660801	0.0763027
PPAPDC3	0.709936	0.656262	0.715442	0.836702	0.0660236	0.0762375
MIR5583-1	0.69767	0.7556	0.808711	0.876412	0.0659707	0.0761764
BATF2	0.256988	0.235444	0.170895	0.0877473	0.0658659	0.0760554
LINC00400	0.777803	0.807969	0.91183	0.932252	0.0658493	0.0760362
CELF2-AS2	0.668142	0.688178	0.742753	0.838037	0.0658347	0.0760194
RNU6-1306P	0.416097	0.290768	0.398156	0.472424	0.0657878	0.0759652
RNU7-66P	0.80611	0.834228	0.76567	0.660981	0.0657472	0.0759183
SETD7	0.81212	0.812834	0.668575	0.696453	0.0657252	0.0758929
SCARNA15	0.85725	0.860011	0.772564	0.701715	0.0657148	0.0758809
SNORD103B	0.842603	0.761539	0.90055	0.934702	0.0656162	0.075767
R3HCC1	0.407098	0.279073	0.333137	0.449025	0.0656007	0.0757491
LINC00381	0.945137	0.98425	0.924805	0.808175	0.0655937	0.075741
TRDJ1	0.841948	0.887342	0.751318	0.726697	0.0654182	0.0755384
OR6K3	0.700151	0.669382	0.80104	0.824367	0.0654089	0.0755277
LY86-AS1	0.7564	0.777288	0.879842	0.910081	0.0653632	0.0754749
SFTPA1	0.817921	0.884947	0.783383	0.703767	0.0652863	0.0753861
TLX1NB	0.389681	0.398	0.277951	0.251755	0.0652218	0.0753117
LINC00396	0.731546	0.762486	0.838162	0.898385	0.0651832	0.0752671
LDHB	0.899429	0.864832	0.832658	0.725367	0.0651681	0.0752496
KCNAB3	0.45381	0.41141	0.537875	0.575336	0.065145	0.0752229
ZNF788	0.644363	0.646493	0.598946	0.773824	0.0651363	0.075213
C4orf45	0.882269	0.746103	0.85366	0.921549	0.0651255	0.0752004
BEND3P2	0.737188	0.79657	0.639573	0.648052	0.0650852	0.075154
C1orf61	0.161598	0.246623	0.120021	0.0690831	0.0650288	0.0750888
MIR199B	0.388409	0.354804	0.293678	0.217951	0.0648837	0.0749212
MIR3154	0.388409	0.354804	0.293678	0.217951	0.0648837	0.0749212
CEACAM21	0.496029	0.403096	0.494526	0.586404	0.0648117	0.0748382
YBX1P7	0.369664	0.412711	0.297155	0.244927	0.0646637	0.0746672
PHKA2-AS1	0.650091	0.584566	0.676649	0.764557	0.0645686	0.0745574
SMAD1	0.503921	0.388255	0.397872	0.536042	0.0645566	0.0745435
POP4	0.83019	0.908849	0.781021	0.734522	0.0645411	0.0745256
RN7SL36P	0.839979	0.742666	0.891463	0.908132	0.0644992	0.0744773
XXYLT1-AS2	0.839979	0.742666	0.891463	0.908132	0.0644992	0.0744773
P2RY4	0.796969	0.941815	0.946811	0.94878	0.0644967	0.0744744
SETP11	0.948402	0.924478	0.842554	0.786984	0.0644865	0.0744625
TSACC	0.690713	0.622328	0.722025	0.801678	0.0644303	0.0743977
LY6K	0.811677	0.903754	0.776309	0.727863	0.0643627	0.0743196
KIAA1462	0.11584	0.0988089	0.19331	0.259757	0.0643496	0.0743045
RNU6-722P	0.335372	0.361697	0.458217	0.489125	0.0641936	0.0741244
ABCA17P	0.784558	0.793	0.896096	0.932569	0.0641573	0.0740824
MAGED1	0.802808	0.961454	0.958246	0.906066	0.0641252	0.0740454
RSPH10B	0.241009	0.331855	0.216813	0.153135	0.0641242	0.0740443
ITGAL	0.874602	0.900788	0.744943	0.782334	0.0640936	0.0740089
OR5BK1P	0.802124	0.857017	0.770187	0.680633	0.0639646	0.07386
PARP15	0.769891	0.775768	0.732497	0.902037	0.0639608	0.0738556
C2orf73	0.371252	0.380379	0.493429	0.512239	0.0639381	0.0738294
GPR31	0.771756	0.854702	0.729336	0.680679	0.0639055	0.0737918
SYNE1-AS1	0.13211	0.106912	0.265274	0.217249	0.0638237	0.0736973
LSP1	0.758016	0.70223	0.637104	0.589779	0.0638168	0.0736893
MPG	0.601656	0.437089	0.456366	0.488373	0.0637626	0.0736267
RHBDF1	0.601656	0.437089	0.456366	0.488373	0.0637626	0.0736267
RN7SL771P	0.792108	0.781915	0.701614	0.635546	0.0637581	0.0736216
VIP	0.901991	0.907551	0.845116	0.74903	0.0636996	0.073554
NSUN5P2	0.945456	0.808049	0.959362	0.958867	0.0636866	0.073539
RN7SL69P	0.713693	0.726979	0.600074	0.587712	0.0635463	0.0733769
HTR7P1	0.843063	0.828195	0.750588	0.685436	0.0633773	0.0731818
SYNJ2-IT1	0.856549	0.76181	0.894386	0.932347	0.0633705	0.073174
MIR339	0.775215	0.841698	0.908664	0.939307	0.0632979	0.0730901
MRPL2P1	0.757756	0.719847	0.813353	0.887996	0.0632851	0.0730753
ART4	0.913289	0.939474	0.84959	0.775682	0.0632694	0.0730572
ICAM2	0.358013	0.379003	0.288827	0.218455	0.0630292	0.0727798
FAM65C	0.133688	0.215152	0.115403	0.0383045	0.0628677	0.0725934
HMGA1P5	0.507986	0.593259	0.42643	0.459688	0.0627669	0.0724769
PCED1B-AS1	0.79091	0.956764	0.849931	0.819394	0.0627586	0.0724674
COLEC10	0.821133	0.879585	0.835989	0.709448	0.0627349	0.07244
RNU7-126P	0.450766	0.327331	0.451955	0.495367	0.0626891	0.0723871
MIR33B	0.662107	0.550095	0.673982	0.720873	0.0626762	0.0723722
PARP10	0.730481	0.789	0.658487	0.628414	0.0626255	0.0723137
OPLAH	0.691744	0.624526	0.738	0.795279	0.0625952	0.0722788
OR4K1	0.43797	0.399685	0.518451	0.556895	0.0624424	0.0721023
MIR4769	0.868241	0.763727	0.891011	0.933202	0.0624324	0.0720907
CROCCP1	0.807193	0.917881	0.944657	0.970748	0.0622954	0.0719325
TBCA	0.812493	0.779409	0.85103	0.945729	0.0622953	0.0719324
CD247	0.846245	0.914171	0.764347	0.766281	0.0622685	0.0719015
RAD1P1	0.871062	0.814779	0.941312	0.974847	0.0620638	0.0716651
NSD1	0.834367	0.739322	0.777645	0.903505	0.0618952	0.0714704
RN7SKP213	0.854743	0.869807	0.785644	0.714114	0.061856	0.0714252
RPL4	0.826578	0.907391	0.841431	0.734115	0.0618431	0.0714103
SLC5A5	0.448817	0.391764	0.490401	0.561371	0.061839	0.0714055
MIR548F2	0.778447	0.769012	0.902053	0.891928	0.0618244	0.0713886
PRR15	0.08943	0.215643	0.115186	0.0478462	0.0617981	0.0713583
TMEM106A	0.226187	0.26383	0.178531	0.0983706	0.0617979	0.071358
RNU6-409P	0.802813	0.863959	0.742903	0.700344	0.0617777	0.0713347
PDE1A	0.183625	0.112261	0.168247	0.283407	0.061732	0.071282
P2RY13	0.885886	0.924334	0.85525	0.757823	0.0616479	0.0711849
LINC00485	0.19457	0.234102	0.140173	0.069968	0.0616132	0.0711448
EEF1A1P4	0.764465	0.75812	0.818742	0.911699	0.0615256	0.0710437
CYP2E1	0.852462	0.738456	0.860132	0.905328	0.0615147	0.0710311
SLC37A3	0.546687	0.532054	0.421744	0.412192	0.0615123	0.0710283
LINC00557	0.832069	0.760974	0.816854	0.931486	0.0614955	0.0710089
VSIG4	0.751343	0.866223	0.773914	0.695778	0.0614776	0.0709883
GABRG1	0.0590714	0.0189965	0.109911	0.18339	0.0614081	0.070908
RNU1-104P	0.873842	0.930554	0.839713	0.761038	0.0613818	0.0708775
RN7SKP235	0.476867	0.393994	0.372019	0.305276	0.0612949	0.0707773
UNC13D	0.222126	0.251478	0.193299	0.0891421	0.0612187	0.0706893
SLC22A18	0.787343	0.822535	0.735644	0.660073	0.0611167	0.0705715
SNORA81	0.153606	0.122096	0.185472	0.285008	0.0611042	0.070557
MIR124-2	0.108362	0.187356	0.190009	0.043092	0.0610175	0.0704569
KIF12	0.270056	0.253064	0.330563	0.408774	0.0610131	0.0704518
C6orf123	0.321696	0.281477	0.194151	0.173607	0.0609817	0.0704156
MACC1	0.547916	0.548917	0.469034	0.402746	0.0609503	0.0703794
HRCT1	0.913475	0.940064	0.896143	0.780517	0.0609501	0.0703791
GLYCTK-AS1	0.21741	0.229649	0.151574	0.076753	0.0608994	0.0703205
LINC00577	0.469803	0.427098	0.476937	0.591129	0.0607374	0.0701335
KRTAP29-1	0.314413	0.255012	0.34693	0.42321	0.0607149	0.0701076
SETP17	0.890094	0.880539	0.767404	0.761189	0.0606441	0.0700257
RNU6-1065P	0.932984	0.958128	0.897648	0.798625	0.0606411	0.0700224
MIR4491	0.886272	0.918742	0.830477	0.759133	0.0605637	0.0699329
OSM	0.604364	0.621211	0.523741	0.472353	0.0604722	0.0698273
RN7SL288P	0.906608	0.913991	0.901024	0.768163	0.0603834	0.0697247
LCK	0.774775	0.67149	0.616358	0.641417	0.0602701	0.069594
ASB5	0.872896	0.772922	0.912013	0.926929	0.0600682	0.0693608
CSTA	0.82469	0.843186	0.825796	0.693901	0.0599133	0.0691819
TMC4	0.229482	0.254209	0.188316	0.0969868	0.0598242	0.069079
IL2RA	0.947611	0.965728	0.813249	0.884766	0.0598173	0.069071
TFEC	0.782399	0.840356	0.752378	0.67449	0.0598033	0.0690549
AGGF1P3	0.363	0.340549	0.373978	0.494292	0.0597346	0.0689756
C20orf197	0.840376	0.873678	0.757314	0.72663	0.0597139	0.0689517
HOXB-AS3	0.0691547	0.0409639	0.113269	0.198814	0.0596947	0.0689295
COX6A2	0.577131	0.560659	0.621494	0.713926	0.059523	0.0687312
TRAJ7	0.81442	0.84514	0.72794	0.700762	0.0595083	0.0687143
YWHAZP3	0.831449	0.796316	0.919377	0.938788	0.0593224	0.0684996
EIF4A1P13	0.864554	0.925338	0.772296	0.80029	0.0592547	0.0684215
RNU6-20P	0.647275	0.609412	0.716956	0.761728	0.0592447	0.0684098
LSM6	0.939179	0.812216	0.915775	0.969938	0.0592387	0.0684029
ABCB11	0.862545	0.868235	0.776673	0.727745	0.0592095	0.0683693
UBE2Q2P10	0.915407	0.90929	0.856816	0.767651	0.0591965	0.0683542
C10orf71	0.921385	0.973411	0.895755	0.809725	0.0591905	0.0683473
SNORD111B	0.786397	0.842	0.913187	0.935438	0.0589882	0.0681137
NOL3	0.593651	0.466111	0.513807	0.610448	0.0588278	0.0679284
MORC2-AS1	0.947654	0.942776	0.87719	0.803133	0.0587162	0.0677997
RNU6-116P	0.795924	0.810196	0.775713	0.661352	0.058707	0.067789
NPR2	0.590028	0.521936	0.510796	0.656826	0.058641	0.0677128
C9orf116	0.188788	0.178748	0.284214	0.313508	0.0585788	0.067641
OR4N5	0.760142	0.809093	0.892521	0.900233	0.058562	0.0676215
APOBEC3A	0.851096	0.707776	0.775043	0.845422	0.0585135	0.0675655
TGIF2	0.492819	0.445917	0.418075	0.332079	0.0584989	0.0675488
TMEM178A	0.39818	0.362384	0.424571	0.519976	0.0584255	0.0674639
MPEG1	0.887438	0.931586	0.820787	0.780646	0.0583451	0.0673711
SIGLEC12	0.558065	0.54779	0.477922	0.413743	0.0582704	0.0672848
RNU6-29P	0.74702	0.781992	0.852685	0.895757	0.0582592	0.0672719
LINC00632	0.779387	0.667078	0.82019	0.791219	0.0581547	0.0671513
KIR2DL1	0.819459	0.729774	0.824017	0.893358	0.0580813	0.0670665
SOSTDC1	0.910091	0.939774	0.800434	0.823718	0.057983	0.066953
RNU6-354P	0.926174	0.942059	0.857027	0.796917	0.0579069	0.0668651
CCL3	0.550941	0.534231	0.446883	0.412948	0.0579008	0.0668581
RNU5D-2P	0.87614	0.86835	0.759585	0.753903	0.0578508	0.0668003
GRIN2C	0.0958933	0.196217	0.0830205	0.037833	0.0578482	0.0667973
CNOT6LP1	0.865769	0.796188	0.909078	0.952858	0.0578296	0.0667758
RPS26P34	0.813211	0.776614	0.885354	0.923277	0.057788	0.0667279
FCRL6	0.785181	0.818732	0.704093	0.677028	0.0577456	0.0666789
EDNRA	0.703196	0.76834	0.66669	0.609571	0.057633	0.0665489
GRAMD1B	0.950049	0.821065	0.957736	0.954149	0.0576174	0.0665308
RNU6-1020P	0.803935	0.807749	0.890453	0.940424	0.0575919	0.0665014
SSX8	0.703663	0.751732	0.786339	0.86144	0.0575069	0.0664033
NCOA7-AS1	0.846027	0.796691	0.733084	0.696732	0.0574665	0.0663566
OR6E1P	0.703135	0.677679	0.770018	0.824369	0.0574553	0.0663436
IL1R1	0.205962	0.148276	0.11179	0.0477324	0.0574328	0.0663177
ITFG1	0.894407	0.823879	0.950519	0.97213	0.0573622	0.0662361
SCO1	0.165916	0.206105	0.150191	0.0504665	0.0572744	0.0661348
RN7SKP20	0.821484	0.916986	0.953823	0.968133	0.0571827	0.0660289
C14orf164	0.0874952	0.0346467	0.117521	0.192778	0.0571819	0.066028
MTND6P17	0.910711	0.801971	0.868696	0.957461	0.0571641	0.0660074
MIR4799	0.809673	0.835116	0.692126	0.735298	0.0571565	0.0659986
TLR3	0.773957	0.64803	0.780188	0.784645	0.0570964	0.0659293
LINC00710	0.825416	0.846722	0.936885	0.959315	0.0570732	0.0659025
MIR1301	0.907616	0.788173	0.888629	0.941248	0.0570365	0.0658601
SPATC1L	0.217134	0.165864	0.10036	0.0705966	0.0570036	0.0658221
MYL10	0.447646	0.599562	0.477772	0.514911	0.0569475	0.0657574
GSDMA	0.742694	0.783539	0.853859	0.887342	0.0568937	0.0656952
ARSI	0.255763	0.138238	0.234497	0.291779	0.0568348	0.0656272
TRGV7	0.182235	0.208961	0.112262	0.0649994	0.0568243	0.065615
CHCHD4P3	0.352352	0.25413	0.338121	0.413129	0.0567366	0.0655138
NCKAP5	0.16782	0.214141	0.119118	0.0614493	0.0567353	0.0655123
CDKN1B	0.186372	0.152363	0.199015	0.304175	0.0567208	0.0654955
C22orf34	0.457418	0.503512	0.436089	0.347391	0.0567187	0.0654931
CREB5	0.72422	0.812114	0.801687	0.884177	0.0566895	0.0654594
DPP6	0.64792	0.603875	0.63356	0.753938	0.0566112	0.065369
RNU1-38P	0.645977	0.710094	0.659532	0.553467	0.0565637	0.0653141
FAM196B	0.191592	0.132437	0.244445	0.282704	0.0565595	0.0653093
CEBPE	0.720796	0.766684	0.716238	0.612266	0.0565161	0.0652592
RNA5SP478	0.895978	0.881757	0.830289	0.752546	0.0561684	0.0648577
ELK2AP	0.774641	0.703407	0.805733	0.858419	0.0560886	0.0647655
KIAA1024L	0.769679	0.905288	0.844862	0.774157	0.0558505	0.0644906
TRDV2	0.784967	0.75773	0.716828	0.636999	0.0558465	0.064486
HAMP	0.816098	0.818183	0.876601	0.95309	0.0558427	0.0644816
GPR37L1	0.889425	0.791315	0.905614	0.941685	0.055675	0.0642879
SLC2A14	0.750035	0.61376	0.750168	0.707312	0.0556731	0.0642858
MIR4306	0.89934	0.912361	0.830588	0.774342	0.0555768	0.0641746
C20orf195	0.859001	0.922644	0.885152	0.771726	0.0555645	0.0641604
SOX5	0.235722	0.220727	0.282514	0.363314	0.0555493	0.0641428
RPL21P44	0.692716	0.76104	0.831486	0.821857	0.0555407	0.0641328
RNU6-377P	0.865541	0.863293	0.783347	0.734487	0.0555124	0.0641002
APBB1IP	0.620935	0.552792	0.67553	0.536834	0.0554827	0.0640659
TRAJ25	0.760237	0.794483	0.67793	0.661476	0.0554792	0.0640618
TRAJ26	0.760237	0.794483	0.67793	0.661476	0.0554792	0.0640618
MIR548J	0.803343	0.791915	0.896928	0.917658	0.055467	0.0640477
TRBV2	0.861058	0.919812	0.815261	0.770082	0.0554622	0.0640422
F2RL3	0.39709	0.407869	0.320605	0.273402	0.055447	0.0640247
MIR1225	0.830379	0.812198	0.877873	0.955516	0.0554116	0.0639838
CTAGE9	0.780541	0.825937	0.914921	0.902768	0.0553551	0.0639185
OR2B6	0.79946	0.891178	0.76077	0.751103	0.055322	0.0638803
GCA	0.154395	0.174832	0.104667	0.0319204	0.0550734	0.0635933
IFIH1	0.154395	0.174832	0.104667	0.0319204	0.0550734	0.0635933
NTMT1	0.353647	0.380477	0.345437	0.236287	0.0550528	0.0635695
RNA5SP429	0.822716	0.856601	0.714372	0.760262	0.0550017	0.0635105
RNU7-131P	0.80363	0.842725	0.764905	0.693773	0.0549995	0.063508
MIR4692	0.439085	0.485638	0.500806	0.590751	0.0549705	0.0634745
NXT2	0.820534	0.77677	0.924262	0.868478	0.0549146	0.0634099
RPS26P21	0.810086	0.835219	0.886679	0.953582	0.0548997	0.0633927
SERPINB10	0.888503	0.815727	0.911387	0.968799	0.0548552	0.0633413
KRTAP12-3	0.603689	0.486978	0.567364	0.632929	0.0546913	0.063152
LAG3	0.230373	0.21932	0.313309	0.348318	0.0545506	0.0629896
GM2A	0.782411	0.891221	0.773051	0.75052	0.0543214	0.062725
VN1R64P	0.869064	0.769656	0.862215	0.920245	0.0542909	0.0626898
NSRP1	0.950979	0.971116	0.933482	0.830495	0.0542133	0.0626001
RNA5SP117	0.906702	0.946455	0.8891	0.798468	0.0542038	0.0625891
RNU6-100P	0.825477	0.821481	0.900171	0.95105	0.0541597	0.0625383
SLC9C2	0.887833	0.870381	0.786637	0.760141	0.0540361	0.0623955
RIMBP3	0.915668	0.906387	0.827816	0.786613	0.0540118	0.0623675
PRSS53	0.573269	0.571559	0.572122	0.697017	0.0540003	0.0623541
PCNAP4	0.785576	0.857997	0.904054	0.92675	0.0539532	0.0622998
VN1R3	0.146998	0.0917894	0.183096	0.239862	0.0538862	0.0622224
C2orf71	0.864589	0.776779	0.906238	0.911069	0.0538648	0.0621977
SNORD108	0.688384	0.67476	0.759018	0.807442	0.0538505	0.0621812
OAS2	0.395433	0.273252	0.397042	0.399738	0.0537814	0.0621014
ARPC1B	0.773784	0.793356	0.682304	0.67223	0.0537185	0.0620287
MIR4513	0.296946	0.32302	0.228001	0.18812	0.0536733	0.0619766
LINC00919	0.876089	0.932731	0.825966	0.790234	0.0536612	0.0619626
IGHJ5	0.731548	0.673522	0.625708	0.588303	0.05364	0.0619381
RNA5SP150	0.826828	0.88115	0.945207	0.961693	0.053628	0.0619243
LINC00499	0.772828	0.831624	0.886354	0.912298	0.0536038	0.0618964
RMRPP2	0.891533	0.834869	0.948653	0.973418	0.0535809	0.0618699
SFRP4	0.904878	0.943298	0.910974	0.800833	0.0535086	0.0617865
TXNDC8	0.969949	0.967222	0.944121	0.839095	0.0534897	0.0617646
SLAMF6	0.485332	0.438482	0.364844	0.356074	0.05345	0.0617187
OR7D1P	0.744827	0.673576	0.816682	0.78406	0.0533438	0.0615961
RNU6-478P	0.894832	0.920453	0.851534	0.779742	0.0533154	0.0615633
RNU6-1105P	0.716078	0.769572	0.690045	0.621698	0.053215	0.0614474
DUSP8P2	0.808203	0.775804	0.877786	0.908647	0.0530212	0.0612236
TNFRSF25	0.556875	0.593963	0.470753	0.475074	0.0529253	0.0611129
RAP2C-AS1	0.28238	0.274699	0.151779	0.211714	0.0529021	0.0610861
SNORD116-25	0.536245	0.536187	0.592664	0.664948	0.0528805	0.0610611
SIT1	0.83287	0.825048	0.703436	0.758294	0.0528152	0.0609857
ZNF765	0.66263	0.634395	0.622664	0.52264	0.0528106	0.0609804
LINC00856	0.830136	0.841209	0.933723	0.947191	0.0527536	0.0609146
AKR1D1P1	0.887839	0.91872	0.78369	0.825182	0.0526965	0.0608487
SIGLEC17P	0.816015	0.682257	0.800529	0.74389	0.0526355	0.0607783
GPR171	0.925695	0.966239	0.905277	0.821934	0.052627	0.0607684
ITGAX	0.703427	0.740133	0.612345	0.628543	0.0526163	0.0607561
ITM2A	0.154823	0.0449476	0.0302506	0.0277274	0.052597	0.0607337
HGD	0.879904	0.766717	0.846597	0.906686	0.0525716	0.0607044
SERTM1	0.656225	0.651131	0.723527	0.778814	0.05255	0.0606795
ERC1	0.209902	0.278649	0.289367	0.35809	0.0525293	0.0606556
MIR3161	0.923114	0.961931	0.872229	0.822615	0.0525077	0.0606307
RN7SL648P	0.752889	0.82634	0.890484	0.8683	0.0524489	0.0605628
RTKN	0.326035	0.281868	0.418303	0.383328	0.052368	0.0604693
GPR151	0.337268	0.304623	0.380286	0.44448	0.0523308	0.0604264
RASAL3	0.171033	0.17902	0.122307	0.0475579	0.0523034	0.0603947
NUDT19P5	0.824687	0.813347	0.906095	0.93595	0.0522376	0.0603188
PHF6	0.4058	0.495369	0.533993	0.532848	0.0521389	0.0602048
RNU2-18P	0.931004	0.835544	0.947376	0.97299	0.0519598	0.0599981
IDO1	0.793054	0.705013	0.836011	0.828	0.0519423	0.0599778
LINC01035	0.824972	0.888863	0.774033	0.755201	0.0518116	0.0598269
ATP6V0D2	0.621002	0.61869	0.51738	0.515259	0.0517751	0.0597848
ARHGEF2	0.471918	0.385755	0.490809	0.526498	0.0517677	0.0597762
GLIS3-AS1	0.831831	0.922744	0.84858	0.77831	0.0516656	0.0596583
FHP1	0.789847	0.811596	0.857077	0.924845	0.0516621	0.0596543
ARHGAP40	0.7775	0.820983	0.744607	0.679741	0.051551	0.059526
GK-IT1	0.853173	0.969913	0.984176	0.952651	0.0513452	0.0592883
VPS9D1-AS1	0.667289	0.6031	0.668402	0.747894	0.0513365	0.0592783
RN7SKP248	0.893713	0.950239	0.872347	0.806881	0.0512935	0.0592287
MIR4437	0.898017	0.921017	0.792407	0.832103	0.0512647	0.0591954
PCOLCE-AS1	0.366536	0.414779	0.335398	0.273524	0.0512536	0.0591826
RN7SL611P	0.877327	0.900974	0.830964	0.76693	0.0511525	0.0590658
RPS21P8	0.843888	0.863312	0.78853	0.732262	0.0511339	0.0590443
HOXB4	0.0687582	0.064023	0.106957	0.1912	0.0509827	0.0588698
MFNG	0.499668	0.546837	0.465376	0.407043	0.0509664	0.0588509
OR2P1P	0.19551	0.227198	0.133642	0.0973699	0.0508596	0.0587276
RNU6-864P	0.795051	0.82037	0.928606	0.867188	0.0508435	0.058709
LRRC70	0.942462	0.941082	0.911846	0.817845	0.0508348	0.058699
RNA5SP123	0.904217	0.901519	0.824922	0.785427	0.0508124	0.0586731
LINC00686	0.832993	0.854537	0.926051	0.957387	0.0507887	0.0586458
PCAT2	0.902536	0.801056	0.901385	0.936835	0.0507655	0.0586189
RNPEPL1	0.861759	0.874117	0.77685	0.758437	0.0507566	0.0586086
MOB2	0.698778	0.691386	0.72672	0.818652	0.050684	0.0585248
LINC01066	0.71947	0.82498	0.810524	0.714494	0.0506743	0.0585136
IL10RB	0.533137	0.427644	0.426227	0.401878	0.0506496	0.0584851
SCNM1	0.911579	0.920209	0.866399	0.792534	0.0505843	0.0584097
LILRA4	0.685051	0.763104	0.636462	0.642904	0.0504711	0.058279
EPN3	0.91429	0.924383	0.855727	0.798764	0.0503837	0.0581781
SLC44A5	0.858047	0.921128	0.799497	0.798972	0.0503818	0.0581759
HVCN1	0.218086	0.191161	0.129676	0.0900519	0.0503163	0.0581002
RPL23AP23	0.871391	0.938917	0.847334	0.799542	0.0502479	0.0580213
SNORD116-26	0.652468	0.604595	0.703976	0.736258	0.0501372	0.0578934
CLEC12A	0.875868	0.861144	0.799161	0.750686	0.0501024	0.0578532
CD74	0.22369	0.241741	0.139381	0.127946	0.0500991	0.0578495
MMP23B	0.190376	0.164854	0.109596	0.061175	0.0500106	0.0577473
RNU6-537P	0.611613	0.608285	0.583436	0.713777	0.049986	0.0577189
MTHFD2P1	0.57791	0.551724	0.670657	0.653992	0.0499736	0.0577046
RNU6-883P	0.872526	0.789578	0.882031	0.928141	0.0499608	0.0576898
MIR181A2HG	0.188621	0.165096	0.100936	0.063146	0.0499529	0.0576806
RPS27P16	0.836404	0.897069	0.940743	0.968774	0.049952	0.0576796
HOXB-AS2	0.0924582	0.0721168	0.141333	0.201547	0.0499195	0.0576421
GINS3	0.633092	0.628471	0.678836	0.752737	0.049918	0.0576403
HEYL	0.128804	0.199592	0.116128	0.0593762	0.0498995	0.057619
UPF3AP3	0.882961	0.86546	0.948939	0.989053	0.0498547	0.0575673
RNU6-574P	0.822974	0.794683	0.834091	0.927366	0.0497997	0.0575038
ISCA2P1	0.698374	0.741617	0.700963	0.821394	0.0497062	0.0573958
SMAD1-AS1	0.760651	0.794348	0.841528	0.892309	0.0496308	0.0573087
RAC1P3	0.933839	0.933549	0.891674	0.812452	0.0495018	0.0571598
ZNF702P	0.224183	0.169392	0.127644	0.0912043	0.0494908	0.0571471
MIR185	0.890711	0.879022	0.807553	0.771719	0.0494448	0.0570939
LINC00299	0.707422	0.732285	0.781426	0.836542	0.0494276	0.0570741
MIR3677	0.211371	0.229413	0.290768	0.335239	0.0493167	0.056946
LINC00993	0.894855	0.792074	0.896444	0.91916	0.0491915	0.0568014
RASA3-IT1	0.649537	0.711761	0.730273	0.787246	0.0491431	0.0567455
RNU6-793P	0.835917	0.909269	0.80387	0.77887	0.0489895	0.0565682
MIR1271	0.239624	0.23592	0.291788	0.356626	0.0489384	0.0565092
ST13P2	0.822255	0.833645	0.886256	0.945491	0.0488617	0.0564206
CMKLR1	0.371219	0.282223	0.247352	0.2574	0.048831	0.0563851
PRSS57	0.258266	0.229853	0.165545	0.13614	0.0487991	0.0563483
MIR143	0.925548	0.921776	0.834409	0.819069	0.048782	0.0563286
RP1L1	0.8846	0.887554	0.830518	0.768126	0.0486756	0.0562057
FCF1P1	0.904987	0.931218	0.892726	0.80198	0.048649	0.0561751
RPL9P32	0.960298	0.960205	0.94853	0.844559	0.0486406	0.0561653
MIR3183	0.495434	0.408164	0.446785	0.536775	0.0486198	0.0561413
IPCEF1	0.726843	0.749408	0.663562	0.627696	0.0486142	0.0561349
HTATSF1P2	0.590634	0.588381	0.558472	0.470804	0.0486076	0.0561273
RNU7-97P	0.923643	0.93738	0.849698	0.822008	0.0485746	0.0560891
RNA5SP377	0.540338	0.562069	0.529491	0.435189	0.0485406	0.0560498
HOXA-AS3	0.651966	0.624493	0.677502	0.754679	0.0485226	0.0560291
CCL22	0.892069	0.930859	0.829694	0.809885	0.0483548	0.0558353
FSCN3	0.831188	0.766938	0.860304	0.899286	0.0483257	0.0558017
RIIAD1	0.818299	0.774671	0.835578	0.908245	0.0481693	0.0556211
DGAT2	0.915047	0.864463	0.80109	0.799611	0.0481498	0.0555986
C1QTNF5	0.829155	0.854672	0.750199	0.744863	0.0480831	0.0555216
MFRP	0.829155	0.854672	0.750199	0.744863	0.0480831	0.0555216
C11orf89	0.922006	0.931693	0.85282	0.816615	0.0479341	0.0553495
OR7G3	0.823463	0.723563	0.750067	0.837068	0.0478979	0.0553077
HK3	0.768663	0.803885	0.728108	0.675392	0.0478384	0.055239
RNA5SP184	0.80359	0.905713	0.830485	0.777837	0.0478271	0.055226
MMP9	0.681651	0.661799	0.599691	0.562237	0.0477913	0.0551847
HNRNPA3P1	0.818556	0.748125	0.846574	0.876982	0.047684	0.0550608
RNU6-211P	0.941324	0.928649	0.871699	0.822008	0.0476506	0.0550221
RNY4P20	0.853203	0.899394	0.808345	0.772562	0.0476351	0.0550043
RNU6-1031P	0.824527	0.84453	0.874293	0.949753	0.0475726	0.0549321
PDIA5	0.751827	0.702336	0.728455	0.829353	0.0474354	0.0547737
RPS3AP50	0.814074	0.807374	0.865726	0.925337	0.0474118	0.0547464
RNU6-412P	0.778904	0.851997	0.739311	0.733189	0.0473361	0.054659
TCEAL7	0.81521	0.890358	0.943203	0.913081	0.0473183	0.0546385
HLA-DPB1	0.931491	0.909421	0.830392	0.824384	0.0472316	0.0545383
RPS23P6	0.872647	0.937295	0.815737	0.831039	0.0470704	0.0543522
FAM178B	0.841205	0.81436	0.901461	0.932917	0.0470334	0.0543095
SNX31	0.306049	0.288908	0.329689	0.411429	0.0469798	0.0542476
NTRK3-AS1	0.792064	0.887854	0.891702	0.914386	0.0469703	0.0542366
AIF1	0.798793	0.762741	0.718051	0.673824	0.0469679	0.0542338
MICAL2	0.405146	0.333644	0.399695	0.466169	0.0469111	0.0541683
ARHGAP29	0.91762	0.951338	0.876128	0.825902	0.0468935	0.0541479
ZBED2	0.858418	0.860917	0.772033	0.760623	0.0468521	0.0541002
OCRL	0.851302	0.94755	0.963278	0.964247	0.0468282	0.0540726
CD6	0.140699	0.170299	0.072542	0.0573945	0.0467671	0.054002
EPSTI1	0.123386	0.155081	0.0751426	0.0324265	0.0466801	0.0539016
RNU6-178P	0.623534	0.641437	0.520521	0.58032	0.046591	0.0537986
CD248	0.517742	0.521561	0.449967	0.411287	0.0465853	0.053792
B3GNT5	0.871883	0.821665	0.878219	0.95203	0.0465206	0.0537173
PPP1R11P1	0.911375	0.955354	0.979809	0.857584	0.0465075	0.0537022
RNU6-281P	0.847363	0.889602	0.805635	0.765106	0.0464245	0.0536063
RN7SKP42	0.774256	0.750028	0.681811	0.662486	0.0463115	0.0534759
TCN2	0.28127	0.231468	0.225159	0.151595	0.046284	0.0534442
MIR873	0.858767	0.869638	0.808675	0.753354	0.0461238	0.0532591
TRAV12-2	0.829948	0.881101	0.842252	0.753926	0.046119	0.0532536
MIRLET7DHG	0.91306	0.900287	0.850771	0.796097	0.0461112	0.0532446
MIR128-2	0.745127	0.762506	0.826533	0.858262	0.0461002	0.053232
KDM4C	0.900018	0.90405	0.863765	0.789465	0.0459794	0.0530925
TANK	0.474625	0.415751	0.345682	0.424549	0.0459669	0.053078
TMEM30C	0.839335	0.865498	0.91231	0.959643	0.0459477	0.0530558
C9orf64	0.152068	0.159774	0.0623771	0.0663097	0.0458907	0.0529901
IGSF22	0.792811	0.762799	0.809233	0.886889	0.0458299	0.0529198
CACNG6	0.226327	0.194775	0.121328	0.12208	0.0458035	0.0528893
FERMT3	0.73868	0.76989	0.681918	0.653987	0.0456354	0.0526952
MIR1231	0.68056	0.729481	0.788498	0.789797	0.0454827	0.052519
MEF2A	0.738375	0.760033	0.792588	0.858773	0.0454793	0.052515
RNU6-397P	0.961479	0.966578	0.879986	0.867264	0.0454608	0.0524936
HNRNPH3	0.959837	0.969578	0.912031	0.855199	0.0453827	0.0524035
ATP13A4-AS1	0.816846	0.80906	0.88937	0.913759	0.0452207	0.0522164
ARMCX1	0.604774	0.655977	0.72247	0.621132	0.045171	0.0521589
NCF4	0.871132	0.747247	0.830437	0.830259	0.0450594	0.0520301
LRRC15	0.848479	0.873322	0.787977	0.761484	0.0449577	0.0519127
ADAMTSL4-AS1	0.133955	0.128671	0.0611326	0.0280872	0.0449371	0.0518889
WBSCR17	0.826674	0.787214	0.890026	0.894574	0.044929	0.0518796
RNA5SP268	0.936315	0.961909	0.908485	0.841484	0.0449082	0.0518555
RHCG	0.226257	0.191085	0.117841	0.127605	0.0448701	0.0518115
RNU7-144P	0.942612	0.962205	0.894423	0.846639	0.0448263	0.051761
FXYD3	0.215358	0.170714	0.127574	0.0965337	0.044823	0.0517572
PGLYRP1	0.532675	0.475768	0.477115	0.406301	0.0448175	0.0517508
C17orf77	0.860488	0.884281	0.781678	0.787311	0.0447871	0.0517157
SYTL3	0.61614	0.688688	0.569023	0.592913	0.0447812	0.0517088
IL6R	0.704853	0.623738	0.643312	0.734222	0.0447798	0.0517073
TMEM161BP1	0.154605	0.176189	0.123954	0.0575487	0.0447486	0.0516712
HTR3D	0.647971	0.549357	0.559502	0.532393	0.0447461	0.0516684
LINC01167	0.117206	0.176984	0.0885364	0.0555014	0.044634	0.051539
LRRC43	0.808656	0.724816	0.755043	0.838753	0.0445198	0.0514071
CECR2	0.889058	0.929761	0.902014	0.810333	0.0443429	0.0512028
KRBOX4	0.358402	0.291018	0.270405	0.237125	0.0443206	0.051177
SLAMF1	0.89383	0.909025	0.869994	0.793793	0.0443106	0.0511655
LGI1	0.836851	0.857184	0.91139	0.948977	0.0442426	0.0510869
HTRA4	0.90041	0.937148	0.87657	0.815775	0.0441436	0.0509726
MIR23B	0.867584	0.863308	0.773434	0.781395	0.0441314	0.0509586
IGHV3-9	0.487077	0.479782	0.562939	0.578596	0.0440939	0.0509152
TNFRSF19	0.886205	0.902057	0.802725	0.811066	0.044075	0.0508935
RAB42	0.795055	0.797483	0.748851	0.68964	0.0438423	0.0506247
RNU6-161P	0.886139	0.892643	0.807054	0.797233	0.0438221	0.0506014
SAMSN1-AS1	0.871789	0.784127	0.864456	0.902778	0.0438022	0.0505784
MIR4254	0.889274	0.861796	0.930787	0.977583	0.0437557	0.0505247
RNU7-123P	0.945072	0.933858	0.857911	0.847452	0.0437294	0.0504943
NEU4	0.641168	0.741628	0.65473	0.72686	0.0437259	0.0504903
LRIT1	0.8926	0.905386	0.830842	0.79909	0.0437216	0.0504853
MRPL48	0.940986	0.882999	0.896053	0.818973	0.0436463	0.0503984
OAS1	0.750455	0.682991	0.785736	0.792896	0.0435057	0.050236
WFDC5	0.633413	0.702538	0.634485	0.580872	0.0431915	0.0498732
CCDC13-AS1	0.900474	0.819775	0.914837	0.932314	0.0431129	0.0497825
IGKV2-30	0.756018	0.864996	0.776978	0.830412	0.0430467	0.049706
KIRREL3-AS1	0.862364	0.908303	0.893041	0.796184	0.0430235	0.0496792
CLK3	0.754612	0.805795	0.818245	0.875446	0.0429738	0.0496219
RPS4XP12	0.905639	0.946609	0.84912	0.841728	0.0429508	0.0495953
OACYLP	0.374281	0.384158	0.483781	0.40904	0.0428852	0.0495195
MARVELD1	0.657763	0.636026	0.704456	0.746969	0.0428726	0.049505
CPA6	0.844198	0.876022	0.826412	0.75889	0.0428273	0.0494527
HHIPL1	0.799981	0.872918	0.8157	0.753138	0.0427907	0.0494104
PCDHGA12	0.338999	0.335268	0.240407	0.26761	0.0426809	0.0492837
HIF1A-AS2	0.190315	0.216391	0.131643	0.111053	0.0426518	0.0492501
IQCJ-SCHIP1-AS1	0.915366	0.834566	0.938287	0.93825	0.0426368	0.0492327
LINC00536	0.886883	0.836037	0.933536	0.943053	0.0425485	0.0491308
RAB1C	0.877026	0.901196	0.818448	0.796161	0.0425225	0.0491007
RNU6-1096P	0.838377	0.923635	0.922415	0.952012	0.0425201	0.0490979
RNU6-501P	0.907082	0.90997	0.810148	0.843992	0.0424615	0.0490303
IQCK	0.817422	0.854286	0.927904	0.900603	0.0424224	0.0489852
ABCB10P4	0.0139839	0.0921193	0.109876	0.123306	0.0423675	0.0489218
IGLV2-8	0.761036	0.745907	0.684095	0.658671	0.0423563	0.0489088
MIR650	0.761036	0.745907	0.684095	0.658671	0.0423563	0.0489088
BSX	0.186935	0.180404	0.138008	0.0808473	0.0423287	0.048877
RNU6-872P	0.900032	0.841074	0.960192	0.891503	0.0422926	0.0488353
ROCK2	0.564391	0.520461	0.570059	0.638591	0.0422633	0.0488014
FAM217A	0.7903	0.857913	0.866478	0.908038	0.0422419	0.0487767
RNU2-9P	0.784161	0.784247	0.811195	0.887217	0.0421749	0.0486994
SNORA20	0.827749	0.786856	0.896308	0.87257	0.0420355	0.0485384
RNU6-425P	0.922108	0.866218	0.870927	0.969239	0.0420308	0.048533
MIR1827	0.824412	0.864735	0.788833	0.751405	0.0420027	0.0485005
ACAP1	0.623163	0.618692	0.556638	0.523871	0.0419969	0.0484939
SRP72P2	0.927008	0.850705	0.914976	0.967508	0.0419376	0.0484254
B3GNT9	0.0678883	0.133478	0.0577895	0.016931	0.0418196	0.0482891
CPLX4	0.887943	0.932254	0.845484	0.823062	0.0417809	0.0482445
NLGN1-AS1	0.808005	0.827893	0.870959	0.754696	0.0417809	0.0482444
OGN	0.926869	0.930233	0.924928	0.831154	0.0416941	0.0481442
JADE3	0.850141	0.940989	0.938399	0.956016	0.0416795	0.0481274
VN1R67P	0.881882	0.833163	0.92149	0.942151	0.0415943	0.048029
RNU6-666P	0.873515	0.906275	0.792282	0.858863	0.0415047	0.0479255
SLC38A8	0.839322	0.867774	0.811929	0.755637	0.0414014	0.0478062
IL1R2	0.769361	0.751006	0.671158	0.687292	0.041391	0.0477943
HMGB3P32	0.869986	0.898873	0.839805	0.787343	0.041273	0.0476579
PABPC5-AS1	0.192022	0.0882917	0.0945637	0.116965	0.0412726	0.0476575
RNU6-304P	0.710424	0.808378	0.748765	0.70525	0.0412114	0.0475868
SATL1	0.818004	0.892908	0.896454	0.930732	0.0411483	0.047514
COL5A1-AS1	0.914587	0.897869	0.85519	0.808841	0.0409919	0.0473334
TRGV5	0.322616	0.315633	0.256872	0.224463	0.0409419	0.0472757
OR11H7	0.860353	0.800867	0.877505	0.91422	0.0409304	0.0472624
HHATL-AS1	0.285701	0.200408	0.232587	0.302661	0.0409154	0.047245
ZFP36L1	0.139896	0.132332	0.0826387	0.0386534	0.0409005	0.0472278
OR52H2P	0.909999	0.91396	0.840001	0.822608	0.0408279	0.047144
RNU6-653P	0.725278	0.77637	0.681897	0.674486	0.0406453	0.0469332
NAGK	0.834152	0.806066	0.908013	0.88703	0.0406422	0.0469295
GNG2	0.775107	0.805197	0.819689	0.886193	0.0406403	0.0469274
MIR4713	0.933266	0.952096	0.933991	0.847808	0.0405349	0.0468057
RNU6-365P	0.873936	0.922734	0.85801	0.809311	0.0404946	0.0467591
SLC22A20	0.629144	0.681724	0.584859	0.58227	0.0404689	0.0467294
RNU6ATAC12P	0.843075	0.857812	0.765007	0.776295	0.0404327	0.0466877
COQ10BP2	0.852028	0.823747	0.902143	0.92643	0.0404093	0.0466606
RASGRP4	0.490511	0.482461	0.434283	0.390433	0.0402763	0.046507
TMEM86B	0.878946	0.821072	0.887735	0.93423	0.0402287	0.0464521
HNRNPRP1	0.896068	0.866879	0.924127	0.975798	0.0401613	0.0463743
RNU6-231P	0.852871	0.882785	0.952746	0.935945	0.0401358	0.0463448
AMOT	0.161019	0.0770128	0.067276	0.0630451	0.0401182	0.0463245
RNU6-681P	0.781024	0.892174	0.846906	0.854563	0.0400199	0.0462109
MPO	0.819686	0.807221	0.749664	0.723055	0.0399227	0.0460988
SCN7A	0.074742	0.0874076	0.130571	0.176387	0.0399129	0.0460875
HS1BP3-IT1	0.775834	0.809241	0.769181	0.699509	0.0399107	0.0460849
OVAAL	0.908343	0.935706	0.893217	0.827415	0.0398349	0.0459974
NTS	0.842767	0.83098	0.929463	0.894244	0.0397233	0.0458685
FOXO4	0.611823	0.690074	0.713284	0.700829	0.0396463	0.0457797
GGT3P	0.889538	0.902069	0.804623	0.838002	0.0393209	0.0454039
HEMGN	0.834089	0.842452	0.909626	0.922603	0.0393028	0.0453829
RNU6-601P	0.917876	0.943559	0.885828	0.838305	0.0392808	0.0453575
RNA5SP513	0.888082	0.974103	0.98144	0.980097	0.0392695	0.0453445
GPR17	0.920968	0.843647	0.932462	0.94376	0.0392654	0.0453398
SUCNR1	0.826133	0.843282	0.910122	0.914239	0.0392353	0.045305
PDE7B	0.827276	0.901855	0.929227	0.913968	0.0392114	0.0452774
YIPF6	0.840706	0.870059	0.925737	0.935607	0.0392045	0.0452695
CALN1	0.175857	0.105552	0.168228	0.214891	0.0391993	0.0452634
TRDD3	0.743287	0.798086	0.700238	0.705222	0.0391534	0.0452104
MRPS21P1	0.943626	0.974832	0.93353	0.867475	0.0391067	0.0451565
LINC01107	0.48106	0.437033	0.400698	0.377676	0.0390979	0.0451463
KLRK1	0.837854	0.847763	0.803319	0.747841	0.0390758	0.0451209
EVA1B	0.0914197	0.1385	0.0606437	0.0333397	0.0390533	0.0450949
RNU6-918P	0.880589	0.845337	0.896201	0.953091	0.0388728	0.0448864
LTC4S	0.801662	0.820616	0.758533	0.720579	0.0388072	0.0448107
RNA5SP141	0.825599	0.867239	0.928996	0.901849	0.0387199	0.0447099
LGALS12	0.733511	0.814564	0.754105	0.71035	0.0386979	0.0446845
BTLA	0.946229	0.89813	0.84043	0.872482	0.0386976	0.0446842
CLEC11A	0.623483	0.689942	0.648627	0.583569	0.0386463	0.0446249
CX3CL1	0.964224	0.950519	0.902244	0.867321	0.038642	0.0446199
IGHJ4	0.87571	0.901438	0.842246	0.798297	0.0386068	0.0445792
RNU6-989P	0.89852	0.906092	0.862894	0.80836	0.0386062	0.0445786
RPS2P45	0.812978	0.859887	0.908414	0.903461	0.0385469	0.0445101
LOXL2	0.917185	0.862976	0.9348	0.969699	0.0385466	0.0445098
MIR3714	0.893111	0.880453	0.942382	0.976281	0.0384645	0.044415
IGKV1OR2-108	0.73651	0.797986	0.691043	0.727589	0.0384498	0.044398
C12orf76	0.123611	0.0872423	0.0442649	0.024428	0.03844	0.0443867
MIR135A1	0.687685	0.664451	0.678684	0.763559	0.0384109	0.0443531
SLC24A4	0.454912	0.378204	0.355027	0.419863	0.038378	0.0443151
FTLP17	0.879634	0.930632	0.878243	0.822237	0.0383469	0.0442791
SLCO2A1	0.912694	0.92845	0.892515	0.827708	0.0383394	0.0442705
MTCO1P3	0.856576	0.817695	0.898086	0.916708	0.038295	0.0442192
RNA5SP197	0.841567	0.844582	0.931967	0.900816	0.038292	0.0442158
SCIMP	0.654331	0.703323	0.626226	0.600112	0.0382494	0.0441666
SAMD9L	0.121221	0.145818	0.0606392	0.0575496	0.0382308	0.0441452
PSKH2	0.910454	0.851104	0.917114	0.958134	0.0381898	0.0440978
NHSL2	0.725237	0.787649	0.787033	0.832019	0.0380043	0.0438836
MIR4633	0.910389	0.873857	0.837459	0.809498	0.037981	0.0438567
MBTPS2	0.783262	0.690372	0.73298	0.779418	0.0379743	0.043849
SNORD109A	0.492295	0.486886	0.528891	0.582004	0.0379549	0.0438265
SPTBN2	0.387252	0.406781	0.466358	0.476227	0.0379351	0.0438037
TCP11	0.504044	0.602449	0.545216	0.516853	0.037873	0.0437319
ANTXR2	0.936491	0.942549	0.916037	0.847429	0.0377864	0.0436319
LINC01105	0.939326	0.876146	0.961849	0.974236	0.0377803	0.043625
LINC00242	0.892691	0.933156	0.846703	0.840008	0.0376858	0.0435158
ACPL2	0.85623	0.83527	0.897584	0.93288	0.0376508	0.0434754
MIR4295	0.906421	0.958249	0.926218	0.854757	0.0375754	0.0433883
LHFPL3-AS1	0.893857	0.928516	0.879721	0.824324	0.0375346	0.0433412
DSTNP1	0.946165	0.876027	0.923459	0.979236	0.0375345	0.0433411
CDKL1	0.95586	0.861826	0.925802	0.950672	0.0373982	0.0431837
RN7SL454P	0.914504	0.88914	0.843017	0.819538	0.0373289	0.0431037
RN7SKP288	0.846503	0.9158	0.907703	0.94982	0.0372646	0.0430294
GPR111	0.936925	0.885292	0.961007	0.986011	0.0372139	0.0429709
CPSF4L	0.907577	0.917384	0.85278	0.828745	0.037015	0.0427413
IFNK	0.888479	0.878153	0.931138	0.971382	0.0370117	0.0427375
HMHB1	0.886906	0.853705	0.933526	0.946315	0.0370106	0.0427362
TYR	0.86512	0.845204	0.920312	0.93385	0.0369538	0.0426706
SNORA29	0.917462	0.821323	0.901826	0.893122	0.0369047	0.0426139
MRPL34	0.851425	0.799312	0.747173	0.800767	0.0368642	0.0425671
NRBP1	0.82351	0.908739	0.856611	0.911076	0.0368416	0.042541
RNF157-AS1	0.441128	0.389655	0.462604	0.490057	0.0367937	0.0424857
RPL36A	0.791919	0.841339	0.886941	0.874469	0.0367585	0.0424451
RPL36A-HNRNPH2	0.791919	0.841339	0.886941	0.874469	0.0367585	0.0424451
RNU6-795P	0.806603	0.864354	0.908438	0.874018	0.0366332	0.0423004
RNU6-807P	0.876971	0.925608	0.961154	0.969971	0.036581	0.0422401
GPR52	0.849494	0.866863	0.944002	0.90629	0.0365603	0.0422162
MIR604	0.883945	0.954056	0.857015	0.877553	0.0365488	0.0422029
SNRPGP5	0.745967	0.758835	0.764797	0.839357	0.036504	0.0421511
FABP7	0.821068	0.755313	0.856737	0.817538	0.0364896	0.0421345
RNA5SP311	0.848581	0.911254	0.941561	0.933201	0.0364037	0.0420354
PAQR8	0.927809	0.858746	0.91872	0.959051	0.0363258	0.0419455
SLC6A1-AS1	0.810586	0.766194	0.867674	0.826454	0.0363232	0.0419424
RNA5SP455	0.833	0.867345	0.926205	0.90807	0.0361888	0.0417872
CLEC6A	0.897102	0.851216	0.94863	0.923683	0.0360818	0.0416636
ESRRB	0.786021	0.850173	0.77912	0.752098	0.0359787	0.0415447
CTBP2P5	0.879204	0.874465	0.938024	0.956408	0.0358252	0.0413674
MNDA	0.899053	0.840165	0.816949	0.806578	0.0358252	0.0413673
FBXW4P1	0.813885	0.873901	0.884466	0.911932	0.0358023	0.0413409
MIR633	0.844232	0.91345	0.915809	0.940083	0.0357124	0.0412372
MIR4673	0.936135	0.869044	0.954879	0.956947	0.0356937	0.0412155
LPIN1	0.609506	0.704504	0.639881	0.674019	0.0356899	0.0412111
SNORA38	0.0386506	0.0387535	0.111392	0.1085	0.0356367	0.0411497
SEL1L3	0.262114	0.247624	0.286463	0.341179	0.0356274	0.041139
MORF4L1P4	0.873731	0.836089	0.896471	0.934177	0.0355992	0.0411064
ELSPBP1	0.891281	0.94648	0.889773	0.846175	0.0355856	0.0410907
TRAJ36	0.852266	0.790015	0.772661	0.759396	0.0355769	0.0410807
RNU6-275P	0.934452	0.947557	0.854762	0.908432	0.0355505	0.0410502
CD5	0.870674	0.878955	0.797822	0.811518	0.0355259	0.0410218
EXOC3L2	0.760167	0.761407	0.816061	0.842484	0.0354967	0.040988
LINC00316	0.454327	0.400058	0.388132	0.472396	0.0354692	0.0409562
RN7SL244P	0.871363	0.837956	0.849195	0.929745	0.0354046	0.0408817
AMZ1	0.759741	0.709942	0.706371	0.79087	0.0353551	0.0408245
CD300LB	0.867428	0.895941	0.807945	0.821603	0.0352733	0.0407301
CTXN3	0.906126	0.895105	0.913386	0.984883	0.0352516	0.0407051
IL23A	0.919087	0.831821	0.833901	0.864007	0.0352249	0.0406742
C11orf45	0.105393	0.0994506	0.0629109	0.0171191	0.0352162	0.0406642
FAM19A1	0.756897	0.855348	0.798137	0.811819	0.0351469	0.0405842
MOSPD2	0.615959	0.572723	0.613404	0.671479	0.0351238	0.0405575
ZNF574	0.823647	0.839844	0.866361	0.916331	0.0351138	0.0405459
MIR1208	0.82645	0.89067	0.793454	0.830728	0.0350574	0.0404809
C14orf177	0.779292	0.710324	0.736654	0.79965	0.0350266	0.0404453
C11orf83	0.721589	0.77086	0.721836	0.804397	0.035026	0.0404446
ZNF490	0.122212	0.135238	0.127314	0.0481429	0.0349986	0.0404129
MIR153-1	0.139248	0.147246	0.0872579	0.0638362	0.0349626	0.0403713
PHKA1-AS1	0.858901	0.887376	0.924621	0.950462	0.0349535	0.0403608
ZBTB47	0.325101	0.266812	0.284263	0.22785	0.0349358	0.0403404
RNA5SP442	0.930254	0.93452	0.850534	0.881946	0.0349211	0.0403234
TATDN2P2	0.771713	0.841179	0.841112	0.865097	0.0349192	0.0403212
RNU5E-8P	0.951976	0.92013	0.890464	0.857945	0.0348605	0.0402534
RNU6-1231P	0.802435	0.828327	0.861251	0.894972	0.0347809	0.0401615
B3GALT5	0.716718	0.745889	0.768613	0.811825	0.0347497	0.0401255
RNU7-2P	0.926311	0.930025	0.861751	0.856336	0.0346401	0.0399989
ALAS2	0.878774	0.94931	0.958793	0.96482	0.034595	0.0399469
AIG1P1	0.92808	0.86657	0.920539	0.963115	0.0345634	0.0399104
MST1R	0.827059	0.820747	0.85135	0.90816	0.0344712	0.039804
CALM2P2	0.917306	0.918902	0.886238	0.833833	0.034447	0.039776
MIR153-2	0.890064	0.933562	0.839834	0.866927	0.0343783	0.0396967
GYS2	0.760569	0.815259	0.842166	0.84662	0.0342611	0.0395613
RAP1A	0.907253	0.884861	0.946247	0.97323	0.0341691	0.039455
RPA3	0.807489	0.741061	0.833427	0.780953	0.0341558	0.0394397
LINC00838	0.778308	0.816189	0.856971	0.862889	0.0341464	0.0394289
RN7SL821P	0.886408	0.911812	0.950265	0.974008	0.0338263	0.0390592
RNU6-943P	0.955741	0.96119	0.91974	0.876704	0.0338016	0.0390307
FAM160B2	0.849811	0.902955	0.808331	0.844591	0.0337702	0.0389945
PRL	0.923164	0.923695	0.84762	0.867096	0.0337462	0.0389667
RHNO1	0.918999	0.893167	0.84404	0.838498	0.0337265	0.038944
RNU2-30P	0.859159	0.904353	0.929562	0.949101	0.033642	0.0388464
RPL5P30	0.847586	0.835766	0.8972	0.916748	0.0336331	0.0388361
RNU6ATAC23P	0.845147	0.899301	0.935306	0.916459	0.0336271	0.0388292
DBIP1	0.954446	0.939568	0.922453	0.865824	0.033575	0.0387691
PLA2G12B	0.899986	0.84168	0.895725	0.93559	0.0335546	0.0387455
LINC01023	0.088367	0.12438	0.0667773	0.032021	0.0335357	0.0387237
SKAP1	0.105375	0.139005	0.0826533	0.0469463	0.0335286	0.0387155
SNORD62A	0.835564	0.854337	0.877869	0.925076	0.0334859	0.0386661
KRT33B	0.780248	0.765615	0.802332	0.853896	0.0334724	0.0386506
RN7SL56P	0.881607	0.947706	0.971364	0.946814	0.033392	0.0385578
CCDC177	0.833012	0.862096	0.899043	0.919628	0.0333606	0.0385215
MEF2C	0.924585	0.946223	0.901796	0.856342	0.0333197	0.0384743
WNT4	0.27253	0.183705	0.254128	0.22966	0.0332943	0.0384449
LINC01033	0.92099	0.912332	0.835545	0.889112	0.0332573	0.0384022
OGT	0.106818	0.0308788	0.0430591	0.0220128	0.0332546	0.0383991
LY9	0.925246	0.895509	0.85407	0.841745	0.0332439	0.0383867
HM13-IT1	0.87143	0.873051	0.908534	0.952847	0.0331646	0.0382952
SNORA74B	0.659173	0.666546	0.672374	0.741614	0.0330609	0.0381754
LINC00634	0.812647	0.776795	0.769246	0.720086	0.0330022	0.0381076
PDZRN3	0.0528659	0.075468	0.1392	0.0680065	0.0329579	0.0380565
RAB19	0.787419	0.769503	0.847105	0.764228	0.0329201	0.0380129
LINC00892	0.891521	0.942357	0.967714	0.975358	0.0327956	0.0378691
APOL3	0.951776	0.962917	0.894993	0.889704	0.0327899	0.0378625
APEX2	0.886827	0.940394	0.968605	0.965493	0.032769	0.0378384
AGAP2-AS1	0.811031	0.751462	0.810118	0.842017	0.0327566	0.037824
COX5BP2	0.921929	0.958229	0.899618	0.868499	0.0327161	0.0377773
ITGA10	0.887589	0.839392	0.922644	0.915438	0.0326853	0.0377417
ADAM28	0.770757	0.851334	0.837709	0.793024	0.0326471	0.0376976
RNU4-26P	0.914836	0.88374	0.953573	0.966504	0.0326257	0.037673
DPYD-AS2	0.827084	0.901083	0.86547	0.819783	0.0325652	0.0376031
LST1	0.430724	0.447431	0.424822	0.361609	0.0325607	0.0375978
APOBR	0.790708	0.770767	0.745247	0.703607	0.0325448	0.0375795
IGHEP1	0.916353	0.870808	0.926599	0.961927	0.0325187	0.0375494
ABCC13	0.598303	0.565543	0.538231	0.510682	0.0324748	0.0374987
RPS15AP10	0.685116	0.707616	0.763023	0.75515	0.0324729	0.0374965
HCG4P5	0.1245	0.118374	0.0986893	0.0427939	0.0322138	0.0371973
LYVE1	0.70436	0.706885	0.678045	0.627176	0.032044	0.0370013
DENND2A	0.174312	0.231446	0.191162	0.142795	0.0319793	0.0369266
WDFY4	0.897768	0.873063	0.933838	0.955819	0.0319243	0.036863
SLC15A2	0.875686	0.825136	0.890595	0.911694	0.0319146	0.0368519
ASB4	0.0283983	0.0577886	0.0174258	0.0997644	0.031867	0.0367968
MIR3671	0.844357	0.7975	0.804189	0.876175	0.0318571	0.0367854
MIR101-1	0.844357	0.7975	0.804189	0.876175	0.0318571	0.0367854
CASC19	0.861502	0.844347	0.909236	0.92048	0.0318045	0.0367247
NDST4	0.118747	0.0918758	0.109091	0.176515	0.0317791	0.0366953
SNORA80	0.724265	0.638228	0.666449	0.692084	0.0317557	0.0366683
PIH1D3	0.968485	0.897618	0.885351	0.917825	0.0317342	0.0366435
PITRM1-AS1	0.81711	0.84677	0.897062	0.885291	0.0316944	0.0365975
POM121L9P	0.701141	0.645601	0.71976	0.725977	0.0316689	0.0365681
RNF125	0.657723	0.655638	0.61618	0.705456	0.0316399	0.0365346
HHIP-AS1	0.978632	0.965725	0.954277	0.896007	0.0315968	0.0364848
MIR4423	0.890146	0.872654	0.916915	0.95645	0.0315856	0.036472
DDX26B	0.777241	0.716137	0.783061	0.718858	0.0314089	0.0362679
PTK6	0.808843	0.800886	0.7945	0.872971	0.0314006	0.0362583
FXYD5	0.519725	0.473932	0.522083	0.562354	0.0313034	0.036146
RNU6-680P	0.935121	0.913533	0.85856	0.869703	0.0312994	0.0361414
RNU4-47P	0.907016	0.877244	0.9214	0.963813	0.0311869	0.0360115
TRAJ1	0.886204	0.902268	0.823569	0.846723	0.0311798	0.0360033
F8A1	0.853947	0.804602	0.828636	0.888615	0.0311355	0.0359522
RNU6-1013P	0.942392	0.870058	0.923664	0.949386	0.0310845	0.0358933
NCBP2-AS1	0.83499	0.814569	0.853098	0.898671	0.0310592	0.035864
RNA5SP230	0.987681	0.963148	0.902584	0.955938	0.0310416	0.0358438
STAU2-AS1	0.941565	0.956138	0.89118	0.884616	0.0309962	0.0357913
OR5AK4P	0.857807	0.846808	0.911749	0.915535	0.0309416	0.0357282
RNU6-877P	0.84387	0.891217	0.891982	0.931187	0.0309395	0.0357259
SHANK2	0.314937	0.32289	0.394076	0.349138	0.030895	0.0356744
RNU6-1329P	0.940333	0.966309	0.930914	0.881094	0.0308922	0.0356713
PGAM1P5	0.916365	0.952508	0.944461	0.873562	0.0308746	0.0356509
GPR62	0.897036	0.859306	0.831405	0.815807	0.0308657	0.0356406
[truncated: 651 more rows]

## Sheet: TOP_100_Hypo_methylated
Gene_name	C1	C3	S1	S2
RNU6-174P	0.850438	0.656942	0.0446575	0.664793
IGHV1-69	0.736138	0.530491	0.0826822	0.0929803
PABPC1L2B	0.629174	NA	0.0217135	0.0514917
MIR510	0.276397	0.669869	0.0204792	0.666684
LRRTM2	0.265509	0.140736	0.464742	0.796083
MIR3170	0.469008	0.0293936	0.4163	0.703587
LAGE3	0.579427	0.0303358	0.0249153	0.0110525
NYAP2	0.329133	0.18521	0.453387	0.835252
GVINP1	0.633818	0.795431	0.4649	0.148608
C2orf80	0.314497	0.169499	0.448337	0.803802
FAM19A2	0.941027	0.980218	0.481046	0.505279
FAM224B	0.933463	0.42412	0.370874	0.411082
HAUS7	0.674709	0.241636	0.164143	0.105377
RLIM	0.535793	0.0260686	0.0202063	0.0188533
TRAV37	0.302624	0.704425	0.471921	0.102766
SPACA5	0.5257	0.0290077	0.0291755	0.0279341
ZNF182	0.5257	0.0290077	0.0291755	0.0279341
DDX39BP1	0.745794	0.752718	0.228343	0.589636
LINC01102	0.383732	0.269859	0.499711	0.834001
NKAPP1	0.52803	0.0494819	0.0483347	0.0333374
RNU1-61P	0.10967	0.0516512	0.0715294	0.559109
RN7SL614P	0.282274	0.180034	0.448283	0.726639
GAB3	0.53251	0.0560399	0.0784051	0.0466174
GPR50-AS1	0.513227	0.0351015	0.0514788	0.0466127
PLAU	0.519989	0.61987	0.374104	0.0842952
LINC01048	0.736353	0.772686	0.489831	0.277518
IRAK1	0.489738	0.0344208	0.0225213	0.0240215
MIR718	0.489738	0.0344208	0.0225213	0.0240215
FANCB	0.494298	0.0434988	0.027601	0.024955
OMG	0.224684	0.122909	0.396051	0.650448
MIR3692	0.602371	0.753982	0.446817	0.227941
RPS23P5	0.526027	0.729068	0.433405	0.189246
GPR183	0.608537	0.711071	0.420323	0.208871
TMEM140	0.472776	0.597987	0.327522	0.0831304
HOXB1	0.210962	0.0828943	0.402435	0.587018
SSPN	0.393359	0.222136	0.488558	0.741677
RNU6-171P	0.404118	0.297356	0.482229	0.798684
UBASH3A	0.762285	0.370999	0.382922	0.736215
ITPKB-IT1	0.487459	0.664294	0.403306	0.147383
LRRC8C	0.381297	0.228514	0.498426	0.736043
ASIP	0.86615	0.93116	0.450616	0.784577
LDOC1	0.457931	0.0200516	0.0552956	0.0221879
ENOX2	0.447932	0.025664	0.031628	0.0239712
GRIP1	0.365208	0.321211	0.48979	0.786397
ACSL4	0.450601	0.0293732	0.0331429	0.0358885
FAM127B	0.450634	0.0454557	0.02774	0.0312028
PLXNA3	0.495151	0.15802	0.0739251	0.0407949
MIR628	0.654059	0.753211	0.475398	0.281385
BTBD19	0.497725	0.642462	0.370048	0.159325
INGX	0.466994	0.130165	0.0495592	0.0242947
RPS6KL1	0.211094	0.141041	0.429334	0.586828
MTND5P23	0.549001	0.585845	0.422565	0.137549
OPCML-IT1	0.567781	0.704406	0.42328	0.231585
TMEM185A	0.437307	0.0307162	0.0370917	0.0308117
LINC00320	0.359472	0.184237	0.483089	0.663248
PCSK1N	0.427413	0.0263243	0.0175577	0.0270521
ZC3H12D	0.597864	0.716216	0.444074	0.249935
PSMD10	0.472646	0.0639084	0.0760976	0.0740345
TM4SF1	0.627791	0.651293	0.480962	0.214687
AIFM1	0.423203	0.0222098	0.0198997	0.0251999
C7orf65	0.536597	0.670776	0.445618	0.196865
TMEM173	0.49676	0.605768	0.392812	0.142092
SLC9A7	0.41913	0.0216765	0.0210561	0.0252522
NANOGP1	0.645864	0.597971	0.496669	0.204073
AOAH	0.638671	0.783162	0.479975	0.325921
CYSLTR1	0.504407	0.731891	0.45558	0.255206
IGKV2D-30	0.736097	0.753867	0.48327	0.358664
SLC15A3	0.494185	0.558224	0.397586	0.12071
MIR589	0.352469	0.260334	0.423472	0.707481
MIR3607	0.340589	0.223505	0.449896	0.676621
ZFP57	0.918044	0.550801	0.490552	0.599318
MIR4640	0.48707	0.314346	0.470796	0.770915
NUP62CL	0.418137	0.0499323	0.0314117	0.0385171
MIR146A	0.599686	0.743747	0.498549	0.294629
FAM163B	0.377231	0.595994	0.337103	0.140759
SDPR	0.396281	0.477278	0.229871	0.0581535
LAMP2	0.51986	0.158175	0.165413	0.126022
ALKBH3-AS1	0.548555	0.696519	0.491495	0.250481
ZNF217	0.497193	0.65468	0.406298	0.211168
RNU4-91P	0.212303	0.139094	0.3053	0.561828
ZNF292	0.32664	0.199149	0.384563	0.636781
RN7SKP190	0.529987	0.689353	0.458874	0.24678
CCDC141	0.642195	0.738487	0.472515	0.327708
CETN2	0.400161	0.054064	0.0283823	0.0296255
CD200R1	0.568211	0.714967	0.449421	0.287065
ZNF81	0.448967	0.0993062	0.0787765	0.091888
NR2F2	0.33388	0.464558	0.122472	0.0842459
FSBP	0.383576	0.222059	0.492557	0.646831
MIR5093	0.59685	0.7074	0.468968	0.292563
NEUROD6	0.302817	0.191381	0.426327	0.607204
HUWE1	0.400352	0.0422184	0.0486886	0.0416016
ARMCX3-AS1	0.381587	0.031508	0.0149121	0.0325165
MIR4311	0.594066	0.702084	0.44251	0.296274
DNAJC8P1	0.522689	0.602386	0.396078	0.196571
GPX4	0.51744	0.598714	0.312796	0.219066
SPATA13-AS1	0.683558	0.775894	0.486734	0.393362
TMEM167B	0.380244	0.265619	0.462479	0.680837
HDAC6	0.370018	0.020706	0.023647	0.0169567
SNORD93	0.595726	0.724701	0.468693	0.316363
RP2	0.385336	0.0398849	0.0440196	0.0260114
